# Supplementary material for: Dendritic-cell diversity in equine blood revealed by single-cell transcriptomics
Source: Discov Immunol. 2026 Jun 26;5(1):kyag012. doi: 10.1093/discim/kyag012 (PMC13367329; doi:10.1093/discim/kyag012)
Supplement: kyag012_Supplementary_Data [file kyag012_supplementary_data.zip]

Archive with 5 entries (5 files):
- Supplementary_Figures_revised.pdf
- Supplementary_Table_1_DEA_Fig_1.xlsx
- Supplementary_Table_2_DEA_Fig_2.xlsx
- Supplementary_Table_3_DEA_Fig_3.xlsx
- Supplementary_Table_4_GSEA.xlsx
