# Supplementary material for: Dendritic-cell diversity in equine blood revealed by single-cell transcriptomics
Source: Discov Immunol. 2026 Jun 26;5(1):kyag012. doi: 10.1093/discim/kyag012 (PMC13367329; doi:10.1093/discim/kyag012)
Supplement: kyag012_Supplementary_Data [file kyag012_supplementary_data.zip › Supplementary_Table_1_DEA_Fig_1.xlsx]

## Sheet: Summary
Supplementary Table 1 contains the results of the differential gene expression analyses (DEA) from the single-cell RNA sequencing data of equine blood-enriched dendritic cells (DC):
- List of equine gene Ensembl identifiers converted to gene names
- DEA between all celltypes (related to Fig. 1E)
- DEA between all clusters (related to Fig. 1)
0	4.66366	0.944	0.048	0	2	NFASC
0	4.48144	0.991	0.096	0	2	CD4
0	3.88695	0.942	0.096	0	2	ENSSSCG00000007644
0	4.45066	0.972	0.128	0	2	VPREB1
0	4.11479	0.999	0.155	0	2	COBLL1
0	4.004	0.997	0.156	0	2	ENSSSCG00000010077
0	4.37822	0.996	0.155	0	2	SKAP1
0	3.74358	0.958	0.12	0	2	ENSSSCG00000061277
0	3.61912	0.936	0.103	0	2	CD247
0	4.1615	0.893	0.061	0	2	SMIM5
0	3.48686	0.938	0.113	0	2	SLA2
0	3.86503	0.905	0.084	0	2	ADAMTS2
0	4.08933	0.878	0.071	0	2	MGP
0	4.04425	0.863	0.057	0	2	CDIP1
0	3.86475	0.998	0.195	0	2	ENSSSCG00000028944
0	3.70288	0.886	0.094	0	2	ZDHHC14
0	3.8571	0.912	0.124	0	2	ENSSSCG00000013380
0	4.29655	0.822	0.034	0	2	NCR1
0	3.40203	0.904	0.13	0	2	EXTL3
0	3.99117	1	0.227	0	2	ATP13A2
0	3.89501	0.838	0.065	0	2	CST7
0	3.88039	0.847	0.08	0	2	SYT14
0	3.62211	0.978	0.213	0	2	CPPED1
0	3.41616	0.932	0.168	0	2	TRIM34
0	4.24701	0.819	0.056	0	2	WASF3
0	3.32638	0.862	0.115	0	2	F2R
0	3.40262	0.947	0.202	0	2	DERL3
0	3.01103	0.878	0.137	0	2	SEPTIN11
0	4.18324	0.939	0.199	0	2	ENSSSCG00000038719
0	3.01403	0.91	0.17	0	2	AFF2
0	3.42037	0.829	0.095	0	2	IGSF8
0	3.11342	0.91	0.196	0	2	NRP2
0	2.78572	0.907	0.215	0	2	DENND5B
0	2.99915	0.85	0.163	0	2	UBALD2
0	2.28235	0.919	0.238	0	2	ENSSSCG00000024791
0	3.15073	0.807	0.128	0	2	GNAT3
0	2.0972	0.964	0.291	0	2	PLA2G7
0	2.81065	0.853	0.18	0	2	RHBDF2
0	2.88301	0.944	0.272	0	2	ACSS3
0	2.55633	0.958	0.288	0	2	ADAM19
0	2.49382	0.879	0.212	0	2	S100Z
0	2.4848	0.932	0.266	0	2	PRXL2A
0	2.48486	0.917	0.255	0	2	SCARB2
0	3.45893	0.736	0.077	0	2	VASH2
0	3.25461	0.872	0.215	0	2	UGCG
0	3.24442	0.742	0.089	0	2	SERHL2
0	3.13419	0.752	0.1	0	2	GAPT
0	3.12365	0.783	0.133	0	2	DST
0	3.5389	0.713	0.066	0	2	NIBAN3
0	2.75225	0.772	0.128	0	2	GUCY1A1
0	3.77747	0.697	0.053	0	2	MCF2L2
0	2.06743	0.956	0.314	0	2	CRHBP
0	2.73079	0.987	0.346	0	2	DSE
0	3.99033	0.676	0.037	0	2	ENSSSCG00000025687
0	4.11326	0.672	0.037	0	2	PPFIA4
0	1.6016	0.931	0.296	0	2	PIK3C2B
0	2.58973	0.758	0.124	0	2	GPR174
0	2.7999	0.828	0.195	0	2	ADAMTS12
0	2.38277	0.862	0.234	0	2	SLC44A2
0	2.77354	0.729	0.101	0	2	GUCY1B1
0	2.69281	0.968	0.34	0	2	ENSSSCG00000034555
0	2.61736	0.988	0.362	0	2	ENSSSCG00000061957
0	3.27411	0.825	0.199	0	2	CACNA1D
0	2.17531	0.871	0.249	0	2	MCOLN2
0	2.96118	0.992	0.373	0	2	TMTC2
0	2.47625	0.906	0.288	0	2	INSR
0	2.26006	0.803	0.185	0	2	SLC1A4
0	2.70094	0.738	0.127	0	2	PAQR5
0	2.53431	0.76	0.154	0	2	OPTN
0	3.07002	0.991	0.386	0	2	SAMSN1
0	3.47127	0.669	0.064	0	2	EXPH5
0	3.37067	1	0.396	0	2	DOCK1
0	2.28781	0.843	0.239	0	2	GPR155
0	3.79147	0.634	0.031	0	2	TDRD1
0	3.27697	0.665	0.064	0	2	ENSSSCG00000060506
0	2.73718	0.752	0.152	0	2	RAB23
0	1.50498	0.992	0.393	0	2	LTBP1
0	2.56518	0.975	0.379	0	2	PTPRK
0	2.26167	0.992	0.396	0	2	FER
0	3.15301	0.673	0.081	0	2	PODXL2
0	2.51504	0.973	0.382	0	2	LIN37
0	2.33542	0.891	0.301	0	2	AMMECR1
0	3.64309	0.638	0.049	0	2	PHLDB3
0	2.34266	0.792	0.207	0	2	ENSSSCG00000038960
0	2.98016	0.717	0.133	0	2	STAP1
0	2.35261	0.847	0.263	0	2	CBX4
0	2.51565	0.816	0.233	0	2	TOP3B
0	2.4115	0.827	0.244	0	2	PALS2
0	1.86696	0.825	0.248	0	2	SORBS3
0	3.12151	0.993	0.417	0	2	OGFRL1
0	1.25927	0.885	0.309	0	2	QSOX1
0	2.56303	0.996	0.422	0	2	P2RY14
0	2.19236	0.9	0.326	0	2	SERINC5
0	2.23222	0.899	0.325	0	2	CREB3L2
0	2.01529	0.806	0.234	0	2	TTLL7
0	2.35486	0.994	0.422	0	2	TESPA1
0	2.20202	0.837	0.266	0	2	CYB561A3
0	2.26135	0.858	0.288	0	2	KCNQ5
0	2.3842	0.783	0.215	0	2	STAMBPL1
0	2.91014	0.677	0.109	0	2	TNFRSF21
0	1.91096	0.912	0.344	0	2	ENSSSCG00000055499
0	3.6696	0.612	0.044	0	2	DTX1
0	2.62096	0.681	0.115	0	2	RUBCNL
0	2.27291	0.914	0.35	0	2	LMBRD2
0	2.36156	0.908	0.344	0	2	YPEL2
0	3.94113	0.599	0.035	0	2	ENSSSCG00000061697
0	2.72501	0.671	0.109	0	2	CMKLR1
0	2.63995	0.685	0.123	0	2	ENSSSCG00000046579
0	2.67283	0.692	0.13	0	2	CLEC2B
0	2.70989	0.676	0.115	0	2	SLC39A14
0	4.30158	0.58	0.019	0	2	MFAP2
0	2.32303	0.776	0.216	0	2	GKAP1
0	2.68971	0.652	0.092	0	2	KIAA1217
0	3.40526	0.622	0.063	0	2	ENSSSCG00000006376
0	1.948	0.829	0.27	0	2	TLR7
0	2.38483	0.724	0.166	0	2	HMOX2
0	2.3429	0.674	0.119	0	2	ENSSSCG00000041449
0	4.20009	0.604	0.049	0	2	NRXN1
0	2.93581	0.998	0.444	0	2	ENSSSCG00000036224
0	3.23678	0.639	0.087	0	2	RAB3C
0	1.86842	0.754	0.203	0	2	ENTREP1
0	2.35055	0.725	0.174	0	2	GPR34
0	3.51888	0.581	0.031	0	2	ENSSSCG00000035371
0	1.84103	0.824	0.275	0	2	RHOH
0	1.75151	0.826	0.277	0	2	CMAH
0	1.8659	0.733	0.186	0	2	SPIB
0	1.79798	0.978	0.432	0	2	LRP8
0	1.50908	0.928	0.383	0	2	C1orf54
0	3.18473	0.619	0.076	0	2	BAG2
0	2.05096	0.703	0.161	0	2	ABLIM1
0	2.23156	0.925	0.384	0	2	HM13
0	1.58048	0.846	0.305	0	2	SELL
0	3.12019	0.606	0.07	0	2	EPHA4
0	2.21873	0.836	0.301	0	2	APMAP
0	2.72974	0.997	0.463	0	2	SPATS2
0	2.11059	0.756	0.226	0	2	PLEKHG5
0	2.04644	0.721	0.191	0	2	SDC2
0	1.97297	0.872	0.343	0	2	MAPKAPK2
0	2.17803	0.962	0.434	0	2	CCDC186
0	1.53469	0.829	0.302	0	2	SLC38A1
0	2.06042	0.828	0.302	0	2	SLC15A4
0	2.18938	0.831	0.305	0	2	ENSSSCG00000055385
0	2.091	0.865	0.339	0	2	NTN1
0	2.76701	0.629	0.104	0	2	CDH2
0	2.40894	0.648	0.123	0	2	ENSSSCG00000048405
0	2.09703	0.731	0.206	0	2	UBE2O
0	2.28248	0.978	0.454	0	2	KIF1B
0	2.54431	0.666	0.142	0	2	NRP1
0	2.51509	0.663	0.142	0	2	MCFD2
0	2.3235	0.706	0.186	0	2	ANKZF1
0	2.30962	0.708	0.193	0	2	ASB1
0	2.09498	0.936	0.422	0	2	GLCE
0	2.09303	0.817	0.303	0	2	ABCB10
0	2.60215	0.975	0.466	0	2	SLC4A4
0	1.86412	0.784	0.277	0	2	ENSSSCG00000056370
0	1.92615	0.683	0.182	0	2	ENSSSCG00000045353
0	3.37658	0.54	0.042	0	2	AOAH
0	2.43937	0.63	0.135	0	2	RNF24
0	1.80757	0.827	0.332	0	2	CYTH3
0	1.89306	0.882	0.388	0	2	CORO7
0	3.99392	0.517	0.023	0	2	XCL1
0	2.39868	0.972	0.479	0	2	ERN1
0	2.19256	0.788	0.297	0	2	MZB1
0	1.94453	0.846	0.355	0	2	EDEM3
0	1.98788	0.792	0.303	0	2	XBP1
0	1.93	0.82	0.332	0	2	HMCES
0	1.86589	0.811	0.324	0	2	FHL3
0	2.33993	0.647	0.161	0	2	ATP6V0A1
0	2.93385	0.548	0.064	0	2	ENSSSCG00000009293
0	3.95946	0.507	0.024	0	2	PXDN
0	1.94146	0.752	0.274	0	2	NXF1
0	1.67634	0.869	0.391	0	2	PLAAT3
0	3.84158	0.507	0.029	0	2	ADAMTS14
0	4.26702	0.498	0.021	0	2	ENSSSCG00000036622
0	2.65222	0.586	0.109	0	2	SLAMF6
0	2.42763	0.982	0.505	0	2	ZFYVE26
0	1.75192	0.775	0.303	0	2	IL27RA
0	4.45301	0.49	0.019	0	2	LRRN2
0	1.82744	0.962	0.493	0	2	DNASE1L1
0	2.01414	0.669	0.201	0	2	GPD1L
0	1.85215	0.934	0.466	0	2	NCF4
0	2.07407	0.939	0.476	0	2	ENSSSCG00000048896
0	1.71013	0.795	0.334	0	2	USP46
0	1.71541	0.828	0.368	0	2	COQ2
0	2.66919	0.542	0.083	0	2	TBXA2R
0	3.97104	0.489	0.033	0	2	ENSSSCG00000035828
0	1.91963	0.84	0.384	0	2	MED17
0	1.81547	0.96	0.504	0	2	JAML
0	1.99979	0.753	0.298	0	2	MAPK10
0	1.62293	0.746	0.291	0	2	PAG1
0	2.02721	0.973	0.518	0	2	ADA2
0	1.9349	0.642	0.188	0	2	LY6E
0	1.3575	0.695	0.242	0	2	MPEG1
0	1.85429	0.563	0.112	0	2	SFMBT2
0	1.86741	0.922	0.473	0	2	B4GALT1
0	3.94508	0.475	0.026	0	2	ENSSSCG00000007940
0	1.78749	0.691	0.242	0	2	LRP12
0	1.84652	0.685	0.237	0	2	TMCO4
0	1.53023	0.631	0.183	0	2	SUSD1
0	2.76811	0.533	0.086	0	2	GPSM2
0	2.54989	1	0.554	0	2	SULF1
0	1.60492	0.923	0.479	0	2	CYTH4
0	1.95177	0.957	0.513	0	2	PPP2R3A
0	1.30775	0.724	0.28	0	2	GP91-PHOX
0	1.62311	0.833	0.389	0	2	NPLOC4
0	1.55639	0.833	0.391	0	2	MACROD2
0	3.46657	0.475	0.034	0	2	ENSSSCG00000042230
0	2.43729	0.548	0.11	0	2	CDR2
0	1.43836	0.783	0.346	0	2	IKZF2
0	1.88908	0.696	0.259	0	2	PACC1
0	3.66816	0.467	0.031	0	2	RNF157
0	3.67619	0.471	0.035	0	2	C3
0	1.85706	0.948	0.513	0	2	IFNAR1
0	3.95177	0.458	0.024	0	2	XKRX
0	2.05675	0.985	0.551	0	2	KIF13B
0	2.47106	0.54	0.108	0	2	ENSSSCG00000011623
0	1.63673	0.842	0.41	0	2	TXNDC11
0	1.62659	0.791	0.361	0	2	RUBCN
0	2.66217	0.554	0.124	0	2	DUSP5
0	1.53272	0.762	0.332	0	2	PTPDC1
0	1.53317	0.827	0.4	0	2	MCPH1
0	1.30653	0.95	0.526	0	2	CYFIP2
0	4.28128	0.443	0.02	0	2	KCNK5
0	4.29341	0.435	0.012	0	2	DNAJC22
0	1.35065	0.682	0.261	0	2	FLNB
0	2.12149	0.559	0.138	0	2	ARID5A
0	2.70311	0.527	0.106	0	2	ZNF704
0	1.67829	0.933	0.512	0	2	MDFIC
0	1.49096	0.914	0.496	0	2	TSPAN33
0	1.47307	0.819	0.401	0	2	ARHGAP27
0	1.59235	0.891	0.475	0	2	TMEM109
0	2.34347	0.536	0.121	0	2	ENSSSCG00000055574
0	1.29653	0.756	0.341	0	2	MMP16
0	1.81746	0.609	0.195	0	2	ENSSSCG00000013042
0	1.92695	0.617	0.203	0	2	BRMS1L
0	1.60077	0.597	0.184	0	2	NLRC5
0	1.57775	0.673	0.261	0	2	CDCA7L
0	1.57539	0.644	0.232	0	2	SEMA5A
0	1.25699	0.699	0.289	0	2	MED12L
0	1.61431	0.794	0.385	0	2	STT3A
0	1.59229	0.872	0.463	0	2	SEC61A1
0	1.28305	0.908	0.501	0	2	ENSSSCG00000002260
0	1.41466	1	0.594	0	2	KLF12
0	1.41604	0.867	0.461	0	2	EIF4E3
0	4.16225	0.423	0.017	0	2	DPYS
0	1.46119	0.816	0.411	0	2	MAPRE2
0	2.22327	0.534	0.13	0	2	GORASP1
0	1.50617	0.698	0.295	0	2	TMEM80
0	1.36031	0.719	0.316	0	2	CLEC12A
0	1.90113	0.574	0.171	0	2	PPM1F
0	3.923	0.456	0.054	0	2	NEGR1
0	1.59119	0.69	0.288	0	2	PRIM2
0	2.41263	0.525	0.124	0	2	NOVA1
0	1.73896	0.921	0.521	0	2	SLC16A10
0	1.71823	0.614	0.215	0	2	ARID3B
0	3.20549	1	0.602	0	2	BLNK
0	2.24425	0.506	0.109	0	2	RASAL1
0	1.47402	0.876	0.48	0	2	PPP1R14B
0	2.20716	0.515	0.119	0	2	ZC3H12C
0	1.34485	0.974	0.579	0	2	RALGPS2
0	2.07834	0.575	0.181	0	2	PARD3B
0	1.41759	0.822	0.428	0	2	GNPTAB
0	1.7842	0.956	0.563	0	2	UBE2J1
0	1.4032	0.712	0.319	0	2	NFATC1
0	1.4644	0.821	0.428	0	2	ENSSSCG00000014670
0	2.16802	0.518	0.126	0	2	TLR9
0	1.74971	0.948	0.556	0	2	RMND5A
0	2.03658	0.543	0.152	0	2	IRF7
0	2.80981	0.461	0.07	0	2	ALDH18A1
0	1.16515	0.951	0.56	0	2	ENSSSCG00000015565
0	1.26975	0.763	0.373	0	2	ADGRG5
0	1.52123	0.994	0.605	0	2	ENSSSCG00000055844
0	1.50505	0.808	0.421	0	2	TMEM39A
0	1.52576	0.797	0.41	0	2	KHDC4
0	1.69579	0.547	0.16	0	2	ENSSSCG00000059746
0	2.09465	0.471	0.084	0	2	ENSSSCG00000028148
0	1.37632	0.812	0.427	0	2	ENSSSCG00000021793
0	1.01488	0.666	0.281	0	2	KLHL13
0	2.07146	0.502	0.117	0	2	CLEC1B
0	1.14851	0.888	0.505	0	2	KIF13A
0	2.27456	0.484	0.101	0	2	BTG1
0	4.27551	0.393	0.011	0	2	PTPRF
0	1.47475	0.812	0.431	0	2	NPC2
0	1.38924	0.875	0.494	0	2	MLXIP
0	1.80157	0.948	0.568	0	2	FIG4
0	3.59475	0.42	0.04	0	2	ENSSSCG00000053349
0	2.11239	0.99	0.61	0	2	ENSSSCG00000060262
0	1.49728	0.629	0.25	0	2	ENSSSCG00000053348
0	1.50165	0.672	0.294	0	2	RNLS
0	1.81143	0.991	0.614	0	2	ST6GALNAC4
0	1.58106	0.627	0.25	0	2	SLC50A1
0	1.62043	0.972	0.596	0	2	GOLM1
0	2.26758	0.471	0.099	0	2	SLC2A6
0	4.64092	0.385	0.013	0	2	ARPP21
0	2.07694	0.499	0.127	0	2	CEP164
0	3.92801	0.39	0.02	0	2	SDC1
0	1.31585	0.653	0.284	0	2	TNRC6C
0	1.47286	0.589	0.22	0	2	TLR3
0	1.12105	0.923	0.554	0	2	SMARCAD1
0	1.4533	0.556	0.188	0	2	ENSSSCG00000037426
0	2.69848	0.998	0.63	0	2	SOD1
0	2.00913	0.501	0.133	0	2	HELLS
0	1.71306	0.563	0.195	0	2	TEX30
0	1.47422	0.76	0.394	0	2	ENSSSCG00000012202
0	1.31759	0.705	0.339	0	2	APPL2
0	1.27876	0.806	0.441	0	2	SURF4
0	1.21251	0.793	0.428	0	2	KLHL8
0	1.59024	0.96	0.595	0	2	LPGAT1
0	1.32535	0.852	0.487	0	2	RPN2
0	1.59956	0.601	0.237	0	2	GNE
0	1.31855	0.839	0.475	0	2	SRPRA
0	1.19434	0.75	0.386	0	2	ZHX2
0	1.48619	0.618	0.254	0	2	CBFA2T2
0	1.29652	0.728	0.366	0	2	SRPRB
0	2.25344	0.458	0.096	0	2	ABTB1
0	2.19046	0.485	0.123	0	2	TMEM42
0	1.21872	0.824	0.462	0	2	ENSSSCG00000055956
0	1.29867	0.723	0.362	0	2	CCDC66
0	1.12858	0.897	0.536	0	2	ATP8A1
0	1.40967	0.664	0.304	0	2	MANF
0	1.18496	0.909	0.55	0	2	ANKRD28
0	3.54875	0.389	0.03	0	2	NEXN
0	3.4449	0.398	0.04	0	2	PKP2
0	1.23987	0.6	0.242	0	2	SPTBN1
0	1.31035	0.9	0.542	0	2	BID
0	1.27729	0.804	0.447	0	2	ATOSA
0	1.11633	0.715	0.358	0	2	ENSSSCG00000053651
0	1.12553	0.841	0.484	0	2	CDK14
0	2.60209	0.434	0.077	0	2	DRAM1
0	1.79021	0.519	0.163	0	2	PLEKHA8
0	3.73237	0.38	0.025	0	2	MTHFD1L
0	1.63022	0.555	0.201	0	2	LRRIQ3
0	1.42072	0.632	0.278	0	2	TOR1B
0	3.15689	0.426	0.072	0	2	DARS2
0	1.29502	0.809	0.456	0	2	COMMD3
0	1.0483	0.682	0.329	0	2	PYGB
0	1.31716	0.606	0.253	0	2	SNX18
0	1.31616	0.803	0.451	0	2	VGLL4
0	1.10886	0.825	0.473	0	2	KSR1
0	1.26933	0.811	0.46	0	2	POLR3B
0	4.11969	0.371	0.02	0	2	COL27A1
0	1.46356	0.618	0.267	0	2	MYO18A
0	1.79259	0.545	0.195	0	2	AKAP6
0	1.35574	0.879	0.529	0	2	ATP13A3
0	1.32151	0.71	0.36	0	2	ZMYM5
0	1.68154	0.54	0.191	0	2	JMY
0	1.26767	0.871	0.522	0	2	PGLS
0	1.02299	0.725	0.376	0	2	IL18R1
0	1.13598	0.87	0.521	0	2	LMTK2
0	1.33357	0.87	0.521	0	2	ATP6V1C1
0	1.54598	0.952	0.605	0	2	PRKN
0	1.31945	0.892	0.545	0	2	ISCU
0	1.37057	0.896	0.549	0	2	SYPL1
0	1.27238	0.709	0.362	0	2	ARHGAP21
0	1.42245	0.584	0.237	0	2	PDRG1
0	1.25197	0.896	0.55	0	2	SUFU
0	1.09258	0.833	0.487	0	2	ENSSSCG00000038404
0	1.26495	0.667	0.322	0	2	MSH6
0	1.41092	0.623	0.278	0	2	UXS1
0	2.07241	0.462	0.118	0	2	SGSM3
0	2.79784	0.4	0.056	0	2	ORMDL3
0	3.87297	0.363	0.019	0	2	TMEM44
0	1.13829	0.759	0.416	0	2	ERO1B
0	3.84073	0.371	0.029	0	2	ROR2
0	1.20715	0.845	0.503	0	2	ZDHHC9
0	1.25413	0.923	0.582	0	2	UST
0	2.06552	0.468	0.127	0	2	ARRDC3
0	1.57787	0.983	0.642	0	2	MCCC1
0	1.32711	0.667	0.327	0	2	PHF2
0	2.06028	0.455	0.115	0	2	TMEM104
0	1.20867	0.714	0.374	0	2	LPCAT3
0	1.36867	0.89	0.551	0	2	ENSSSCG00000004912
0	2.60314	1	0.661	0	2	CCDC50
0	1.12164	0.819	0.48	0	2	MGAT1
0	1.16469	0.828	0.489	0	2	ERP29
0	1.31554	0.742	0.403	0	2	UBA6
0	1.25843	0.888	0.549	0	2	XPO4
0	4.38743	0.348	0.01	0	2	GSC
0	1.2469	0.614	0.277	0	2	SHQ1
0	1.41387	0.945	0.608	0	2	ZNRF1
0	1.47447	0.973	0.638	0	2	MGAT5
0	4.24788	0.358	0.023	0	2	EYA1
0	1.56427	0.538	0.204	0	2	ENSSSCG00000055986
0	1.24487	0.883	0.549	0	2	SINHCAF
0	1.27437	0.886	0.552	0	2	SERINC3
0	1.25872	0.645	0.314	0	2	ENSSSCG00000039331
0	1.309	0.624	0.293	0	2	KATNAL1
0	2.13583	0.425	0.094	0	2	LRIG1
0	1.88448	0.606	0.275	0	2	RNF220
0	2.57846	0.411	0.08	0	2	P2RY6
0	1.2439	0.612	0.281	0	2	EXT1
0	1.53216	0.538	0.208	0	2	INTS2
0	1.11804	0.787	0.457	0	2	PTPRCAP
0	1.22334	0.95	0.62	0	2	ITGB5
0	1.15927	0.568	0.238	0	2	NCF1
0	1.55331	0.558	0.229	0	2	RGS2
0	2.01506	0.43	0.101	0	2	SCML2
0	1.07263	0.938	0.61	0	2	ENSSSCG00000013768
0	1.99779	0.446	0.119	0	2	ENSSSCG00000013471
0	1.25046	0.658	0.331	0	2	EMG1
0	2.27449	0.421	0.094	0	2	C2
0	4.13167	0.341	0.015	0	2	LZTS1
0	2.12377	1	0.674	0	2	ENSSSCG00000009240
0	1.41706	0.901	0.576	0	2	SLC7A1
0	1.08661	0.728	0.403	0	2	TCF3
0	1.31105	0.634	0.31	0	2	GNPDA1
0	3.37602	0.359	0.036	0	2	ENSSSCG00000053662
0	3.06809	0.355	0.032	0	2	CD93
0	1.18096	0.682	0.362	0	2	SLC33A1
0	3.42004	0.348	0.028	0	2	HSPB6
0	2.00749	0.999	0.679	0	2	DNMBP
0	2.40958	1	0.68	0	2	FYB1
0	1.76715	0.452	0.133	0	2	B3GNT2
0	1.32468	0.975	0.656	0	2	MSI2
0	3.42566	0.343	0.025	0	2	CDON
0	2.1227	0.416	0.098	0	2	NIPSNAP3B
0	1.2274	0.724	0.407	0	2	PANK3
0	1.50226	0.97	0.653	0	2	SPCS2
0	1.51357	0.986	0.669	0	2	RBM47
0	2.19149	0.412	0.096	0	2	OAF
0	1.70006	0.477	0.161	0	2	BTG2
0	1.17032	0.659	0.344	0	2	SELENOW
0	2.79107	0.364	0.049	0	2	GRAMD1B
0	1.77294	0.49	0.175	0	2	SHMT2
0	1.2477	0.833	0.518	0	2	C9orf78
0	2.0356	0.47	0.155	0	2	ROBO2
0	1.00182	0.799	0.485	0	2	TMPO
0	1.27716	0.626	0.312	0	2	PUS7
0	2.39096	0.395	0.081	0	2	TRAM2
0	2.85481	0.365	0.051	0	2	ENSSSCG00000009348
0	1.30603	0.946	0.632	0	2	SMS
0	1.05984	0.8	0.487	0	2	SYNRG
0	1.10384	0.73	0.417	0	2	TAF5L
0	1.15646	0.879	0.567	0	2	RAB22A
0	1.057	0.721	0.409	0	2	ACTN4
0	1.56542	0.978	0.666	0	2	DGKD
0	1.13766	0.689	0.377	0	2	ARNT
0	1.44358	0.561	0.25	0	2	IL10RB
0	1.16423	0.91	0.599	0	2	CD84
0	1.49227	0.505	0.194	0	2	RAD17
0	1.75566	0.968	0.657	0	2	ENSSSCG00000000563
0	1.11062	0.871	0.56	0	2	SLC46A3
0	1.13005	0.921	0.611	0	2	CD2AP
0	4.33703	0.319	0.009	0	2	RHOD
0	1.12161	0.918	0.609	0	2	INPP4A
0	1.0921	0.605	0.296	0	2	IGF2R
0	2.14896	0.385	0.076	0	2	UOX
0	1.62838	0.487	0.178	0	2	FAR2
0	1.37288	0.565	0.256	0	2	EIF2AK2
0	1.78722	1	0.692	0	2	IRF8
0	1.12125	0.881	0.573	0	2	SLC23A2
0	1.8723	0.43	0.122	0	2	PPIF
0	2.97497	0.34	0.034	0	2	TUBA4A
0	3.77322	0.326	0.02	0	2	PALD1
0	3.32583	0.333	0.027	0	2	RND2
0	1.22458	0.573	0.267	0	2	ENSSSCG00000063011
0	2.34868	0.397	0.092	0	2	PLIN2
0	1.04419	0.784	0.479	0	2	ENSSSCG00000057763
0	2.53446	0.358	0.053	0	2	CHST15
0	1.14069	0.603	0.298	0	2	OSGEPL1
0	1.04876	0.678	0.374	0	2	FOXO3
0	1.11707	0.686	0.382	0	2	ENSSSCG00000031916
0	1.16528	0.934	0.63	0	2	ENSSSCG00000016970
0	2.61483	0.369	0.065	0	2	KIAA1958
0	1.71082	0.412	0.108	0	2	MYBPC2
0	3.83	0.317	0.013	0	2	CD8B
0	1.1399	0.761	0.457	0	2	ZNF16
0	1.69611	0.452	0.149	0	2	TIPIN
0	1.15055	0.879	0.576	0	2	BAZ2A
0	2.56715	0.353	0.05	0	2	ABHD15
0	1.09147	0.822	0.519	0	2	RPN1
0	2.49047	0.998	0.696	0	2	IFNAR2
0	1.2521	0.931	0.629	0	2	TMED2
0	1.86045	0.391	0.089	0	2	ENSSSCG00000015383
0	1.65557	0.528	0.226	0	2	H2AC6
0	1.80186	0.431	0.129	0	2	ARID3A
0	1.06747	0.826	0.524	0	2	ELL
0	2.87843	0.343	0.042	0	2	ENSSSCG00000053766
0	1.00565	0.71	0.409	0	2	SLC30A7
0	1.83618	0.424	0.123	0	2	TRAF4
0	1.23008	0.95	0.649	0	2	SLC12A6
0	1.07719	0.691	0.391	0	2	ENSSSCG00000031476
0	2.80324	0.372	0.073	0	2	CTNNA3
0	1.24542	0.644	0.346	0	2	SAP30BP
0	1.04597	0.699	0.401	0	2	ALG5
0	1.3315	0.568	0.271	0	2	TXNDC5
0	1.01021	0.679	0.383	0	2	ITPR1
0	1.70703	0.418	0.123	0	2	NPC1
0	3.31049	0.31	0.015	0	2	ENSSSCG00000049959
0	3.83185	0.311	0.016	0	2	PKIG
0	2.45927	0.35	0.056	0	2	MYB
0	2.07418	0.376	0.082	0	2	MMD
0	1.29375	0.528	0.235	0	2	TMEM268
0	1.18751	0.985	0.692	0	2	NAV3
0	1.08593	0.751	0.458	0	2	SEC24D
0	1.93153	0.999	0.707	0	2	ENSSSCG00000009338
0	1.0559	0.862	0.571	0	2	EPC2
0	1.17338	0.601	0.31	0	2	RRP1B
0	1.08499	0.451	0.161	0	2	FRMD4A
0	1.6108	0.417	0.128	0	2	LDLRAD3
0	4.30527	0.3	0.011	0	2	BCR
0	1.83735	0.994	0.706	0	2	PDCD4
0	2.00118	0.384	0.096	0	2	ENSSSCG00000052475
0	1.33633	0.935	0.648	0	2	VPS8
0	1.4328	0.98	0.693	0	2	PTK2B
0	1.42041	0.454	0.168	0	2	SIDT2
0	1.07902	0.915	0.63	0	2	HDLBP
0	1.17705	0.665	0.38	0	2	PRKCE
0	1.063	0.606	0.321	0	2	RNF121
0	1.08236	0.773	0.489	0	2	ERLEC1
0	1.38695	0.472	0.188	0	2	ANKRD46
0	1.92787	0.375	0.092	0	2	SIT1
0	1.55419	0.457	0.174	0	2	HDAC3
0	4.28927	0.296	0.013	0	2	ANKRD29
0	1.01894	0.839	0.556	0	2	USO1
0	1.38553	0.491	0.209	0	2	DDHD2
0	1.21666	0.509	0.227	0	2	ENSSSCG00000002379
0	1.07008	0.642	0.361	0	2	U2AF1L4
0	1.10889	0.565	0.284	0	2	PPM1M
0	1.04326	0.608	0.327	0	2	ADAM17
0	1.24757	0.947	0.666	0	2	DNAJC13
0	3.79339	0.293	0.013	0	2	ENSSSCG00000004404
0	1.30058	0.471	0.191	0	2	CNP
0	1.11642	0.926	0.648	0	2	PLCG2
0	1.01666	0.583	0.305	0	2	PLA2G4A
0	1.67278	0.408	0.13	0	2	CTSK
0	1.06949	0.692	0.414	0	2	B3GLCT
0	1.49738	0.434	0.157	0	2	NLN
0	1.71759	0.416	0.139	0	2	DNAJB9
0	1.0353	0.66	0.384	0	2	UFL1
0	1.48731	0.979	0.703	0	2	PTPRA
0	1.01107	0.62	0.344	0	2	EDEM2
0	1.77538	0.38	0.106	0	2	NDC1
0	1.10694	0.628	0.354	0	2	PHC2
0	1.23471	0.516	0.243	0	2	H2BC5
0	1.92384	0.348	0.075	0	2	ENSSSCG00000049217
0	1.23639	0.471	0.198	0	2	LY9
0	1.34398	0.968	0.696	0	2	UNC93B1
0	2.50973	0.326	0.054	0	2	NRBP2
0	1.69196	0.345	0.073	0	2	ENSSSCG00000061675
0	1.14547	0.529	0.258	0	2	CSRNP1
0	2.31901	0.998	0.727	0	2	ITM2C
0	1.41952	0.43	0.159	0	2	LDAH
0	1.73068	0.398	0.127	0	2	TASL
0	1.81692	0.389	0.119	0	2	ENSSSCG00000032999
0	1.66214	0.403	0.133	0	2	STAM
0	1.37437	0.574	0.304	0	2	FHIT
0	2.87239	0.297	0.028	0	2	INSYN2A
0	1.03515	0.58	0.312	0	2	COX6A2
0	1.14149	0.929	0.663	0	2	PRDX5
0	1.54873	0.992	0.726	0	2	ENSSSCG00000013052
0	1.22228	0.508	0.242	0	2	SCAMP3
0	1.62801	0.392	0.126	0	2	CYSLTR1
0	1.02356	0.562	0.297	0	2	MIGA1
0	1.26285	0.471	0.206	0	2	SLC1A5
0	3.26696	0.287	0.022	0	2	LTB
0	1.04468	0.504	0.24	0	2	ENSSSCG00000037541
0	3.62378	0.283	0.019	0	2	ENSSSCG00000054359
0	3.90217	0.279	0.016	0	2	ARHGEF26
0	2.74452	0.295	0.032	0	2	SEPTIN5
0	2.51693	0.322	0.059	0	2	ENSSSCG00000014822
0	2.40994	0.315	0.052	0	2	TP53I13
0	1.05046	0.528	0.266	0	2	SFMBT1
0	1.10127	0.935	0.675	0	2	SSR3
0	4.1857	0.266	0.006	0	2	BHLHA15
0	1.55694	0.983	0.723	0	2	TRAM1
0	1.60777	0.992	0.732	0	2	LAMP2
0	2.02602	0.378	0.119	0	2	ENSSSCG00000061869
0	3.86192	0.274	0.015	0	2	GNAZ
0	1.35048	0.449	0.19	0	2	IPO4
0	1.3221	0.431	0.173	0	2	ENSSSCG00000057874
0	1.29237	0.453	0.195	0	2	VEGFB
0	1.01629	0.858	0.6	0	2	CPEB2
0	1.38182	0.433	0.175	0	2	PRKDC
0	1.51165	0.983	0.725	0	2	ITCH
0	1.01555	0.562	0.305	0	2	CLASRP
0	4.05744	0.265	0.008	0	2	PTCRA
0	1.69003	0.374	0.117	0	2	CSAD
0	2.45701	0.296	0.039	0	2	IL7R
0	1.84161	0.354	0.098	0	2	NAPB
0	1.45726	0.4	0.145	0	2	A4GALT
0	2.12308	0.32	0.066	0	2	CAMK4
0	2.6309	0.297	0.043	0	2	ARL4A
0	1.841	0.408	0.155	0	2	TET1
0	1.41782	0.973	0.722	0	2	SEC63
0	1.69724	0.346	0.095	0	2	B3GALNT1
0	3.05693	0.271	0.02	0	2	FGFR1
0	1.6772	0.992	0.741	0	2	HSP90B1
0	1.44716	0.391	0.14	0	2	MTERF2
0	1.98866	0.999	0.749	0	2	FMNL2
0	3.82324	0.263	0.014	0	2	ENSSSCG00000033043
0	1.53251	1	0.751	0	2	ZEB1
0	1.23389	0.445	0.198	0	2	TANGO2
0	1.67125	0.355	0.108	0	2	CHD7
0	1.48221	0.386	0.139	0	2	SEMA4B
0	1.50088	0.99	0.744	0	2	TTC7A
0	1.06693	0.518	0.273	0	2	LMAN1
0	1.16914	0.974	0.729	0	2	NDUFA4
0	3.74271	0.256	0.011	0	2	ENSSSCG00000062009
0	1.26864	0.449	0.205	0	2	FLVCR1
0	1.14101	0.47	0.226	0	2	CARNMT1
0	2.95571	0.283	0.039	0	2	ENSSSCG00000055435
0	1.1317	0.969	0.726	0	2	FYN
0	1.02352	0.937	0.695	0	2	EIF2AK3
0	3.26941	0.259	0.017	0	2	DNTT
0	2.6798	0.999	0.757	0	2	RRBP1
0	3.2387	0.27	0.029	0	2	GXYLT2
0	2.88033	0.276	0.036	0	2	C5
0	1.96522	1	0.76	0	2	DAPK1
0	2.21977	0.301	0.061	0	2	ENSSSCG00000044562
0	1.07341	0.458	0.221	0	2	DYNLL2
0	1.20675	0.954	0.718	0	2	SEC31A
0	2.41756	0.274	0.039	0	2	PPFIA2
0	1.32599	0.384	0.149	0	2	DNAAF9
0	1.87543	0.326	0.092	0	2	SLC7A5
0	1.14701	0.961	0.727	0	2	DNM2
0	1.26747	0.416	0.182	0	2	MBD5
0	4.48165	0.238	0.005	0	2	FAM43B
0	1.00661	0.945	0.712	0	2	ENSSSCG00000007188
0	2.19067	0.297	0.064	0	2	IMPDH1
0	1.29954	0.421	0.189	0	2	ZW10
0	1.29571	0.406	0.176	0	2	URB1
0	1.08051	0.452	0.222	0	2	DDX52
0	1.87673	0.995	0.765	0	2	SPCS1
0	1.19783	0.979	0.749	0	2	BEND7
0	3.41978	0.244	0.015	0	2	DACT1
0	1.3284	0.38	0.152	0	2	SEMA4D
0	1.3156	0.383	0.155	0	2	BTBD3
0	1.16257	0.419	0.191	0	2	ATP13A1
0	1.18794	0.981	0.753	0	2	ZMYM2
0	1.28574	0.98	0.754	0	2	STX7
0	1.0172	0.469	0.243	0	2	ENSSSCG00000061658
0	1.06979	0.993	0.767	0	2	GRN
0	1.05668	0.957	0.731	0	2	TRIM24
0	2.83746	0.261	0.036	0	2	ENSSSCG00000058255
0	3.63088	0.238	0.013	0	2	CFAP92
0	1.1907	0.977	0.752	0	2	FNDC3A
0	1.67035	0.335	0.111	0	2	FPGT
0	2.66765	0.268	0.044	0	2	CECR2
0	1.64944	0.308	0.084	0	2	JAZF1
0	1.98965	0.279	0.056	0	2	BEX1
0	1.00261	0.965	0.742	0	2	PIK3AP1
0	1.02598	0.426	0.204	0	2	HELQ
0	1.49469	0.345	0.123	0	2	CD302
0	1.02868	0.424	0.202	0	2	ENSSSCG00000041717
0	1.35778	0.36	0.138	0	2	ENSSSCG00000062137
0	1.08476	0.439	0.218	0	2	ERG28
0	3.57599	0.238	0.017	0	2	TMOD1
0	1.3289	0.359	0.138	0	2	ENSSSCG00000047620
0	1.91195	0.307	0.087	0	2	FMNL3
0	1.07106	0.418	0.199	0	2	ENSSSCG00000002995
0	1.81237	0.998	0.779	0	2	BCL11A
0	1.83249	0.294	0.075	0	2	ENSSSCG00000058869
0	1.33478	0.361	0.143	0	2	DIS3L
0	1.73058	0.309	0.091	0	2	PCED1B
0	1.24146	0.968	0.75	0	2	RAB14
0	1.12768	0.332	0.116	0	2	ANGPTL1
0	1.71598	0.313	0.097	0	2	CRELD2
0	4.04463	0.222	0.007	0	2	GAL3ST4
0	1.31159	0.36	0.145	0	2	ADAR
0	1.09371	0.412	0.197	0	2	BNIP1
0	1.30449	0.366	0.153	0	2	TMC8
0	1.07248	0.962	0.749	0	2	TNFAIP8
0	2.28402	0.262	0.05	0	2	CXCR3
0	2.17287	0.269	0.057	0	2	RCVRN
0	1.96651	0.29	0.078	0	2	ENSSSCG00000057811
0	1.0723	0.383	0.172	0	2	GADD45A
0	1.0858	0.315	0.104	0	2	FABP5
0	1.1771	0.294	0.083	0	2	MX1
0	2.28289	0.258	0.048	0	2	ENSSSCG00000059695
0	1.03458	0.944	0.734	0	2	BNIP3L
0	1.0186	0.958	0.748	0	2	ENSSSCG00000007646
0	2.19072	0.26	0.051	0	2	KNSTRN
0	2.07032	0.271	0.062	0	2	SNX7
0	1.50789	0.746	0.539	0	2	RFC2
0	3.26012	0.222	0.016	0	2	GNB5
0	2.00879	0.271	0.065	0	2	TTC7B
0	2.15853	0.258	0.052	0	2	CFB
0	1.27786	0.984	0.778	0	2	SND1
0	3.23546	0.223	0.018	0	2	AP3M2
0	1.12827	0.978	0.773	0	2	SPCS3
0	1.73849	0.266	0.062	0	2	ENSSSCG00000054384
0	1.23434	0.982	0.779	0	2	PNRC1
0	1.02159	0.963	0.76	0	2	HTT
0	1.73416	0.999	0.796	0	2	RPS6KA5
0	3.57314	0.224	0.022	0	2	BNC2
0	1.58924	0.323	0.121	0	2	TEX14
0	3.87884	0.212	0.011	0	2	EPS8L2
0	1.43125	0.315	0.116	0	2	NIF3L1
0	1.09515	0.371	0.173	0	2	TMEM132A
0	3.89785	0.207	0.009	0	2	ENSSSCG00000058981
0	4.26219	0.203	0.006	0	2	ENSSSCG00000003277
0	1.49785	0.293	0.096	0	2	WHRN
0	1.15378	0.35	0.154	0	2	TMED3
0	1.41686	0.996	0.8	0	2	TGFBR2
0	1.88219	0.264	0.069	0	2	E2F2
0	1.02037	0.382	0.187	0	2	ENSSSCG00000059477
0	1.43266	0.297	0.104	0	2	ENSSSCG00000059111
0	1.09191	0.349	0.156	0	2	ZDHHC4
0	1.00777	0.978	0.785	0	2	SMARCA4
0	1.41256	0.301	0.109	0	2	KLHL21
0	1.7265	0.271	0.079	0	2	SLC38A5
0	3.53487	0.201	0.009	0	2	ENSSSCG00000054385
0	2.17121	0.248	0.057	0	2	TNF
0	2.97634	0.201	0.01	0	2	ENSSSCG00000053983
0	1.6488	0.274	0.086	0	2	PHEX
0	1.23723	0.319	0.131	0	2	RECQL5
0	1.10506	0.99	0.802	0	2	EPS8
0	1.87119	0.236	0.049	0	2	ENSSSCG00000055087
0	2.24076	0.227	0.04	0	2	MYO10
0	1.42518	0.284	0.097	0	2	NR3C2
0	1.62363	0.277	0.092	0	2	FASTKD2
0	1.33731	0.304	0.119	0	2	DCLRE1C
0	2.36749	0.216	0.032	0	2	TMEM53
0	1.47024	0.284	0.1	0	2	SELENBP1
0	1.4927	0.995	0.811	0	2	SNX29
0	1.51986	0.276	0.093	0	2	SPDYC
0	3.14636	0.202	0.02	0	2	TLCD4
0	1.93171	0.251	0.069	0	2	KLHL32
0	2.71386	0.203	0.022	0	2	GPR68
0	1.37309	0.291	0.11	0	2	PM20D2
0	1.09469	0.987	0.806	0	2	NDFIP1
0	1.17317	0.314	0.135	0	2	ORMDL1
0	1.97094	0.999	0.821	0	2	SNX9
0	1.47017	0.996	0.818	0	2	AFF1
0	1.14682	0.99	0.813	0	2	PTPRJ
0	1.86771	0.233	0.057	0	2	APC2
0	1.34145	0.282	0.107	0	2	ENSSSCG00000004656
0	1.37021	0.26	0.085	0	2	ENSSSCG00000049910
0	2.54494	0.206	0.032	0	2	PRR5L
0	1.19949	0.294	0.12	0	2	PRIMPOL
0	1.17784	0.98	0.806	0	2	PTPRE
0	1.27173	0.301	0.128	0	2	EEIG1
0	1.62436	0.256	0.083	0	2	CLCN6
0	2.04684	0.224	0.052	0	2	ENSSSCG00000036846
0	2.43287	0.211	0.039	0	2	CAND2
0	1.13812	0.286	0.114	0	2	CD38
0	1.63687	0.996	0.826	0	2	RHEB
0	1.22767	0.273	0.104	0	2	ADAMTS6
0	1.17833	0.994	0.826	0	2	FBXL17
0	1.37436	0.26	0.092	0	2	HFM1
0	2.35158	0.202	0.035	0	2	SH2D4B
0	1.76677	0.998	0.835	0	2	USP24
0	1.50502	0.255	0.092	0	2	SLC29A1
0	1.38071	0.996	0.834	0	2	TMEM59
0	1.80716	0.209	0.047	0	2	BEX4
0	2.46705	1	0.839	0	2	TCF4
0	1.41339	0.232	0.072	0	2	ENSSSCG00000051370
0	2.02562	0.2	0.04	0	2	SLC23A1
0	1.87414	0.229	0.069	0	2	LHFPL6
0	1.23211	0.237	0.078	0	2	SLC37A3
0	1.4708	0.237	0.082	0	2	ENSSSCG00000061321
0	1.54584	0.227	0.073	0	2	ENSSSCG00000045169
0	1.75152	0.219	0.065	0	2	CCDC171
0	1.37815	0.998	0.845	0	2	GAS7
0	1.12833	0.995	0.843	0	2	CHD9
0	1.71565	0.21	0.058	0	2	TMEM86A
0	1.75693	0.2	0.049	0	2	ZFP30
0	1.49311	0.228	0.078	0	2	DUSP7
0	1.78526	0.204	0.054	0	2	TMEM241
0	1.3079	0.217	0.067	0	2	ANGPT2
0	1.51182	0.225	0.076	0	2	CALHM6
0	1.77884	0.202	0.057	0	2	PDXP
0	1.53074	0.21	0.067	0	2	ZNF667
0	1.25989	0.994	0.852	0	2	SEC61G
0	1.84742	1	0.863	0	2	APBB1IP
0	1.14985	0.992	0.862	0	2	KDM2A
0	1.23737	0.997	0.867	0	2	FCHSD2
0	1.55601	0.999	0.871	0	2	SYK
0	1.09485	0.995	0.869	0	2	REEP5
0	1.13468	0.995	0.872	0	2	SEC61B
0	1.65816	0.999	0.88	0	2	BTAF1
0	1.21005	0.997	0.881	0	2	PRDX2
0	1.64713	0.999	0.889	0	2	TMEM131
0	1.10913	0.998	0.894	0	2	DOCK10
0	1.28885	0.999	0.897	0	2	RASAL2
0	2.22289	1	0.899	0	2	CCSER1
0	1.49629	1	0.901	0	2	RABGAP1L
0	1.18251	1	0.926	0	2	HDAC9
0	1.28641	1	0.938	0	2	AFF3
0	1.06437	1	0.95	0	2	ENSSSCG00000006063
0	1.29206	1	0.956	0	2	TCF12
0	2.66098	1	0.962	0	2	CTSS
0	2.86599	1	0.996	0	2	CST3
1.77949e-307	1.58497	0.211	0.068	4.6249e-303	2	MICALL1
3.46923e-307	1.34689	0.249	0.091	9.01652e-303	2	IFTAP
4.13729e-307	1.10287	0.342	0.155	1.07528e-302	2	ZDHHC21
2.08668e-305	1.18559	0.276	0.107	5.42329e-301	2	ABCG1
3.25434e-303	1.05874	0.342	0.156	8.45802e-299	2	COL18A1
1.68616e-300	1.03797	0.375	0.184	4.38234e-296	2	HYOU1
6.33437e-299	1.22558	0.253	0.094	1.6463e-294	2	ENSSSCG00000060845
1.67755e-296	1.04179	0.41	0.215	4.35994e-292	2	MARS1
1.82849e-295	1.01736	0.406	0.211	4.75225e-291	2	PLEKHA1
3.29205e-295	1.03218	0.375	0.186	8.55603e-291	2	B4GALT7
1.33261e-285	1.09907	0.346	0.166	3.46346e-281	2	CLPB
3.27187e-285	1.51078	0.218	0.077	8.50358e-281	2	ENSSSCG00000041181
6.83459e-279	1.02256	0.353	0.171	1.77631e-274	2	AHCY
9.76157e-278	1.30762	0.236	0.089	2.53703e-273	2	ENSSSCG00000012517
2.51753e-276	1.22953	0.258	0.103	6.54305e-272	2	TBC1D9B
5.02552e-276	1.26837	0.27	0.113	1.30613e-271	2	RCC1
1.91494e-274	1.19758	0.278	0.119	4.97693e-270	2	INTS1
4.95112e-270	1.04018	0.319	0.147	1.2868e-265	2	ENSSSCG00000005623
1.28427e-269	1.00183	0.366	0.187	3.33781e-265	2	SLC35B1
3.55389e-268	1.54561	0.206	0.071	9.23656e-264	2	AKR1D1
3.59683e-268	1.98347	0.256	0.11	9.34816e-264	2	DCLK1
3.78356e-266	1.15153	0.261	0.106	9.83348e-262	2	ENSSSCG00000059334
1.38727e-262	1.05708	0.314	0.146	3.60552e-258	2	TMEM209
2.01861e-256	1.32144	0.221	0.083	5.24638e-252	2	BLM
7.94715e-256	1.36144	0.209	0.075	2.06546e-251	2	TTPAL
1.28348e-254	1.07206	0.286	0.128	3.33576e-250	2	ENSSSCG00000043390
3.00901e-254	1.19438	0.233	0.09	7.82041e-250	2	CFAP20DC
1.57501e-252	1.21733	0.259	0.11	4.09344e-248	2	GCNT2
6.49278e-250	1.05348	0.301	0.14	1.68747e-245	2	ZSWIM7
1.28117e-247	1.42817	0.211	0.078	3.32975e-243	2	CUBN
3.98761e-247	1.21264	0.261	0.113	1.03638e-242	2	VARS2
2.33574e-246	1.36883	0.217	0.083	6.0706e-242	2	FPGS
8.04509e-246	1.10778	0.257	0.109	2.09092e-241	2	ENSSSCG00000028635
6.59337e-245	1.12151	0.212	0.079	1.71362e-240	2	CPED1
5.98199e-241	1.18038	0.23	0.092	1.55472e-236	2	ENSSSCG00000053939
6.13483e-241	1.06943	0.31	0.151	1.59444e-236	2	SLC39A7
1.54149e-239	1.08506	0.291	0.136	4.00634e-235	2	ENSSSCG00000034625
3.47151e-239	1.10362	0.255	0.11	9.02246e-235	2	ACP5
4.7862e-237	1.36521	0.202	0.075	1.24393e-232	2	ENSSSCG00000060759
5.39183e-237	1.2269	0.241	0.102	1.40134e-232	2	OXLD1
2.31573e-226	1.04716	0.252	0.11	6.01859e-222	2	PPT2
5.82441e-220	1.23218	0.218	0.089	1.51376e-215	2	ENSSSCG00000062759
1.18493e-215	1.0132	0.337	0.179	3.07964e-211	2	MED8
2.65449e-212	1.17751	0.237	0.104	6.89902e-208	2	PALB2
5.76665e-209	1.14344	0.23	0.1	1.49875e-204	2	ENSSSCG00000023569
3.51953e-207	1.15479	0.23	0.1	9.14726e-203	2	LIN9
3.88294e-202	1.1695	0.211	0.088	1.00918e-197	2	ENSSSCG00000055254
1.46482e-199	1.01486	0.243	0.111	3.80705e-195	2	CACNA1A
4.75584e-189	1.04291	0.233	0.107	1.23604e-184	2	ENSSSCG00000055898
1.13206e-181	1.05106	0.224	0.102	2.94222e-177	2	ENSSSCG00000045536
5.86883e-179	1.08713	0.205	0.09	1.52531e-174	2	ENSSSCG00000043013
2.59828e-174	1.01776	0.22	0.101	6.75293e-170	2	ENSSSCG00000042682
4.34976e-152	1.06106	0.231	0.117	1.1305e-147	2	RGS1
1.76298e-98	1.3	0.367	0.282	4.58199e-94	2	GREB1L
0	2.89378	0.935	0.262	0	3	AQP3
0	2.59191	0.838	0.191	0	3	ZBTB16
0	1.84406	0.978	0.377	0	3	ZBTB7C
0	2.31637	0.781	0.188	0	3	TMEM233
0	2.74524	0.674	0.117	0	3	SORBS1
0	1.68948	0.665	0.148	0	3	XCR1
0	2.79812	0.609	0.098	0	3	SNX21
0	2.35659	0.697	0.195	0	3	ZBTB46
0	1.78473	0.923	0.423	0	3	ACTN1
0	1.53187	0.929	0.432	0	3	KLF4
0	2.00091	0.697	0.2	0	3	FZD5
0	3.1261	0.564	0.072	0	3	ADGRG3
0	2.39974	0.618	0.137	0	3	EHD1
0	1.68872	0.886	0.415	0	3	PLEKHA5
0	1.48095	0.839	0.371	0	3	DPP4
0	2.26112	0.98	0.513	0	3	TSPAN13
0	2.03939	0.709	0.249	0	3	NXN
0	1.85899	0.687	0.231	0	3	ENSSSCG00000033952
0	1.58617	0.771	0.316	0	3	TCF7L2
0	1.62219	0.829	0.377	0	3	ENSSSCG00000027677
0	1.57933	0.906	0.455	0	3	TP53I11
0	1.5533	0.965	0.514	0	3	ARL8A
0	2.18053	0.581	0.133	0	3	ADCY6
0	2.92779	0.627	0.18	0	3	ENSSSCG00000009239
0	1.75094	0.886	0.444	0	3	KIT
0	1.63458	0.865	0.426	0	3	IL6ST
0	1.75331	0.655	0.22	0	3	ENSSSCG00000041542
0	1.73169	0.773	0.343	0	3	FAS
0	1.56506	0.857	0.43	0	3	TGFBR3
0	2.69342	0.596	0.175	0	3	CRIM1
0	1.0026	0.975	0.554	0	3	GAB1
0	1.73986	0.988	0.57	0	3	GRK5
0	1.50758	0.743	0.33	0	3	ENSSSCG00000035224
0	1.96701	0.953	0.545	0	3	STOM
0	2.69091	0.529	0.122	0	3	CDA
0	1.55011	0.964	0.558	0	3	PECAM1
0	1.73772	0.643	0.238	0	3	SEMA4F
0	2.61852	0.491	0.086	0	3	CLIC5
0	1.51552	0.66	0.257	0	3	PRKD2
0	2.80168	0.492	0.091	0	3	PLA2R1
0	1.52715	0.783	0.382	0	3	DYNC1I1
0	1.07383	0.919	0.519	0	3	RGCC
0	2.00157	0.562	0.165	0	3	EGFL8
0	1.65148	0.669	0.272	0	3	PARVB
0	1.31568	0.767	0.371	0	3	CXXC5
0	2.33564	0.456	0.066	0	3	ADGRG1
0	1.45172	0.697	0.307	0	3	PDLIM7
0	1.11642	0.956	0.567	0	3	ECM1
0	1.72577	0.596	0.21	0	3	ENSSSCG00000007719
0	1.18796	0.736	0.351	0	3	CAMKK2
0	1.49365	0.815	0.43	0	3	TBC1D8
0	1.4962	0.762	0.382	0	3	ST6GALNAC3
0	2.40349	0.49	0.11	0	3	NR4A1
0	3.27222	0.458	0.082	0	3	MME
0	1.48033	0.751	0.377	0	3	ENSSSCG00000026996
0	1.33373	0.966	0.597	0	3	WDFY3
0	1.79839	0.548	0.182	0	3	SLC9A1
0	1.53313	0.626	0.263	0	3	FASN
0	1.10908	0.921	0.559	0	3	MYO1G
0	1.16713	0.871	0.514	0	3	STAT5A
0	1.17644	0.721	0.365	0	3	KIAA0040
0	2.22731	0.447	0.092	0	3	CD164L2
0	1.14185	0.97	0.621	0	3	ACER3
0	1.17654	0.681	0.333	0	3	CTSD
0	1.24188	0.952	0.605	0	3	CSRP1
0	1.13598	0.771	0.431	0	3	MOB3B
0	1.21299	0.763	0.425	0	3	WARS1
0	1.39583	0.552	0.223	0	3	HS6ST1
0	1.59619	0.722	0.399	0	3	FKBP11
0	1.40863	0.555	0.236	0	3	GHDC
0	1.22576	0.986	0.667	0	3	IGF1R
0	1.3121	0.594	0.275	0	3	ENSSSCG00000059465
0	1.14914	0.626	0.308	0	3	EPAS1
0	1.06105	0.849	0.532	0	3	ARRB1
0	1.53634	0.491	0.178	0	3	BCL6
0	1.45349	0.504	0.194	0	3	GMPR
0	1.15127	0.945	0.635	0	3	ENSSSCG00000039542
0	1.06247	0.562	0.253	0	3	MAML2
0	2.40202	0.373	0.069	0	3	CCDC68
0	1.11277	0.962	0.658	0	3	TRERF1
0	1.15809	0.933	0.63	0	3	NEDD9
0	3.4304	0.358	0.055	0	3	GPR157
0	1.01367	0.799	0.498	0	3	ENSSSCG00000058854
0	2.29812	0.372	0.072	0	3	SAMD5
0	1.37078	0.551	0.252	0	3	ENSSSCG00000051873
0	1.86936	0.43	0.133	0	3	P2RX5
0	1.61241	0.468	0.172	0	3	DAPK2
0	1.05553	0.897	0.601	0	3	DIPK1A
0	1.04339	0.592	0.301	0	3	MNDA
0	1.14838	0.673	0.384	0	3	IER5
0	1.04622	0.595	0.306	0	3	TTYH2
0	1.05754	0.41	0.122	0	3	ANPEP
0	1.03339	0.615	0.329	0	3	CLIC4
0	1.08729	0.582	0.297	0	3	CLIC2
0	1.08673	0.628	0.345	0	3	ORAI1
0	1.11145	0.997	0.715	0	3	ENSSSCG00000060622
0	1.03033	0.777	0.497	0	3	ENSSSCG00000026210
0	2.60592	0.323	0.047	0	3	DRC7
0	1.72409	0.391	0.115	0	3	ABCC3
0	1.58738	0.446	0.171	0	3	SLAMF9
0	1.18747	0.584	0.309	0	3	MARCKS
0	1.28502	0.952	0.678	0	3	OXCT1
0	2.71572	0.335	0.068	0	3	RASGRP1
0	1.29111	0.444	0.183	0	3	RUNX3
0	1.59533	0.344	0.085	0	3	EPHB4
0	1.28242	0.435	0.177	0	3	RXRA
0	1.33024	0.464	0.209	0	3	HMGCS1
0	1.29413	0.425	0.173	0	3	PKD1
0	1.36325	0.406	0.158	0	3	CD5
0	2.49278	0.292	0.045	0	3	GPRC5C
0	4.12093	0.259	0.013	0	3	TCEA3
0	1.41352	0.375	0.13	0	3	ENSSSCG00000001458
0	1.87703	0.376	0.133	0	3	PLXNA4
0	1.82455	0.339	0.097	0	3	PHLPP2
0	1.92131	0.298	0.058	0	3	SPMIP11
0	1.01457	0.971	0.736	0	3	RASA3
0	1.39855	0.345	0.117	0	3	FOXO1
0	1.17888	0.97	0.745	0	3	RAP1GAP2
0	1.52908	0.34	0.116	0	3	TNFRSF13C
0	2.70148	0.244	0.022	0	3	NIPAL1
0	2.27683	0.274	0.053	0	3	ENSSSCG00000044736
0	1.57952	0.316	0.097	0	3	NALF2
0	2.29985	0.346	0.127	0	3	ENSSSCG00000050944
0	1.4516	0.349	0.131	0	3	DNPH1
0	2.70676	0.251	0.037	0	3	ENSSSCG00000035706
0	1.42372	0.303	0.093	0	3	MN1
0	1.18496	0.952	0.745	0	3	GABARAPL2
0	1.60024	0.999	0.798	0	3	FRMPD4
0	2.35911	0.296	0.097	0	3	CPNE4
0	1.70116	0.273	0.086	0	3	ENSSSCG00000052847
0	1.96033	0.228	0.042	0	3	AGR2
0	1.71386	0.246	0.068	0	3	GAP43
0	2.18165	0.217	0.046	0	3	KIF7
0	2.52833	0.208	0.038	0	3	HAVCR2
0	2.23987	0.216	0.049	0	3	TPMT
0	1.03274	0.965	0.818	0	3	CYRIA
0	1.11389	0.977	0.844	0	3	RAPGEF1
0	1.08879	0.997	0.896	0	3	NOTCH2
0	1.40262	1	0.967	0	3	PIP4K2A
1.58804e-300	1.25115	0.42	0.182	4.12732e-296	3	TAMALIN
7.234e-299	1.55524	0.289	0.096	1.88012e-294	3	SHC3
4.45759e-296	1.07071	0.495	0.236	1.15853e-291	3	ENSSSCG00000046151
1.33097e-291	1.36149	0.322	0.117	3.45918e-287	3	CDKN1A
2.82798e-290	1.52735	0.256	0.08	7.34991e-286	3	JUP
9.1336e-283	1.40691	0.368	0.154	2.37382e-278	3	PPP1R12C
1.17609e-279	1.51652	0.288	0.1	3.05665e-275	3	AREG
1.26196e-278	1.32395	0.331	0.125	3.27984e-274	3	PLXNB2
8.0998e-278	1.36735	0.23	0.067	2.10514e-273	3	LGALS3
4.94714e-277	1.25596	0.371	0.153	1.28576e-272	3	SESN2
3.80991e-270	1.40366	0.305	0.113	9.90195e-266	3	LZTFL1
8.66235e-269	1.4615	0.269	0.091	2.25134e-264	3	F11R
1.31449e-264	1.13861	0.397	0.175	3.41636e-260	3	FAM20C
5.30744e-263	1.47775	0.377	0.168	1.3794e-258	3	UNC13B
3.55673e-258	1.23922	0.281	0.097	9.24393e-254	3	ENHO
4.16545e-256	1.09826	0.513	0.279	1.0826e-251	3	TAX1BP3
2.05628e-251	1.1293	0.411	0.189	5.34427e-247	3	PNP
5.98776e-247	1.24304	0.321	0.129	1.55622e-242	3	ENSSSCG00000033787
2.17078e-246	1.14814	0.377	0.169	5.64186e-242	3	PITPNM1
3.74898e-246	1.4908	0.216	0.066	9.7436e-242	3	CCDC149
1.25839e-244	1.59103	0.222	0.07	3.27054e-240	3	CCND1
3.31243e-242	1.41275	0.274	0.101	8.609e-238	3	ENSSSCG00000002520
1.19112e-239	1.34254	0.261	0.092	3.09572e-235	3	KLF11
1.74263e-239	1.56899	0.235	0.078	4.52909e-235	3	CD200
1.83267e-230	1.02637	0.432	0.212	4.76312e-226	3	RHOF
3.96517e-221	1.03531	0.368	0.166	1.03055e-216	3	TNNI2
2.95005e-219	1.05226	0.395	0.189	7.66717e-215	3	SMAD7
3.11792e-217	1.1714	0.372	0.176	8.10347e-213	3	TSTD1
3.44168e-216	1.18275	0.326	0.141	8.94494e-212	3	EML2
4.90358e-215	1.01517	0.415	0.208	1.27444e-210	3	MFSD12
2.07849e-213	1.07021	0.415	0.208	5.40199e-209	3	ENSSSCG00000006344
1.40739e-209	1.20052	0.303	0.127	3.6578e-205	3	TMPPE
3.7565e-205	1.40759	0.222	0.078	9.76314e-201	3	SLC17A9
3.28243e-204	1.39613	0.222	0.078	8.53104e-200	3	LOXL3
1.42903e-201	1.04453	0.364	0.174	3.71406e-197	3	CKS1B
1.97976e-201	1.35288	0.247	0.094	5.14538e-197	3	NAALADL1
6.9947e-201	1.3868	0.246	0.093	1.81792e-196	3	PHLDA2
4.28546e-200	1.23423	0.282	0.116	1.11379e-195	3	OLFML2B
2.9604e-199	1.64405	0.203	0.068	7.69409e-195	3	MAFF
6.47399e-194	1.13136	0.313	0.14	1.68259e-189	3	ZNF318
4.07401e-189	1.34239	0.315	0.144	1.05884e-184	3	CNR2
2.65214e-178	1.02334	0.338	0.161	6.8929e-174	3	ENSSSCG00000021624
1.06427e-176	1.05192	0.325	0.154	2.76605e-172	3	HLA-DOB
1.10555e-176	1.07742	0.304	0.138	2.87333e-172	3	MTSS2
1.86985e-174	1.17252	0.244	0.099	4.85975e-170	3	SEZ6L2
8.12762e-174	1.13486	0.253	0.104	2.11237e-169	3	SIGIRR
2.04339e-169	1.0195	0.313	0.148	5.31078e-165	3	ABCA7
2.04319e-166	1.17255	0.253	0.108	5.31025e-162	3	TTYH1
7.24787e-152	1.2939	0.202	0.079	1.88372e-147	3	POLD1
5.284e-146	1.02316	0.252	0.112	1.37331e-141	3	SYTL3
3.11526e-138	1.0133	0.275	0.133	8.09656e-134	3	RALGPS1
5.72544e-126	1.52989	0.226	0.105	1.48804e-121	3	PRKG1
2.82381e-119	1.12596	0.25	0.125	7.33907e-115	3	GFRA2
1.93717e-109	1.06484	0.209	0.098	5.0347e-105	3	ENSSSCG00000062978
0	3.2846	0.859	0.158	0	4	MAGI2
0	2.64595	0.954	0.307	0	4	CTSD
0	2.05723	0.989	0.39	0	4	ZBTB7C
0	1.89983	0.948	0.388	0	4	QSOX1
0	2.08666	0.975	0.425	0	4	TGFBR3
0	2.39688	0.834	0.294	0	4	TMCC3
0	2.12559	0.973	0.438	0	4	KLF4
0	3.32842	0.595	0.062	0	4	ENHO
0	2.35845	0.877	0.35	0	4	ATRNL1
0	1.59071	0.918	0.393	0	4	PIK3C2B
0	2.62968	0.632	0.114	0	4	NPTXR
0	2.95237	0.579	0.078	0	4	PEAR1
0	1.89066	0.706	0.211	0	4	FZD5
0	1.01169	0.977	0.488	0	4	FER
0	1.60939	0.862	0.38	0	4	DPP4
0	1.95268	0.796	0.322	0	4	KLHL13
0	2.87584	0.536	0.066	0	4	EPHB4
0	1.09897	0.874	0.404	0	4	PLA2G7
0	1.00609	0.813	0.354	0	4	ENSSSCG00000024791
0	1.52153	0.84	0.384	0	4	DYNC1I1
0	1.73067	0.976	0.524	0	4	ARL8A
0	1.44443	0.715	0.271	0	4	SPIB
0	2.574	0.533	0.09	0	4	CD164L2
0	1.92692	0.624	0.184	0	4	NOTCH3
0	2.33093	0.998	0.561	0	4	GAB1
0	1.71179	0.71	0.277	0	4	ENSSSCG00000042827
0	1.52168	0.847	0.42	0	4	ANXA6
0	1.36272	0.893	0.467	0	4	TP53I11
0	1.50528	0.909	0.49	0	4	IL17RA
0	1.44716	0.738	0.319	0	4	ECE1
0	1.33773	0.705	0.292	0	4	ENTREP1
0	1.22925	0.651	0.246	0	4	SEMA4F
0	1.72029	0.657	0.254	0	4	FAM43A
0	1.52604	0.696	0.3	0	4	TTYH2
0	1.37163	0.944	0.548	0	4	OSBPL10
0	2.05867	0.589	0.194	0	4	GABBR2
0	1.31508	0.725	0.333	0	4	TCF7L2
0	1.23943	0.907	0.516	0	4	EPHX2
0	1.51373	0.891	0.502	0	4	ST6GAL1
0	1.38868	0.816	0.429	0	4	ENSSSCG00000013100
0	1.31174	0.964	0.584	0	4	GRK5
0	3.98286	0.407	0.028	0	4	CACNA2D4
0	2.34812	0.528	0.151	0	4	TNNI2
0	1.4604	0.653	0.279	0	4	RASGRP2
0	1.15885	0.734	0.36	0	4	CAMKK2
0	1.05767	0.936	0.563	0	4	CD300C
0	2.18965	0.493	0.12	0	4	ENSSSCG00000001458
0	1.57095	0.954	0.583	0	4	NDRG1
0	1.44785	0.753	0.389	0	4	ARSB
0	1.96697	0.542	0.179	0	4	CCDC85A
0	1.14167	0.685	0.324	0	4	FLNB
0	1.03155	0.695	0.334	0	4	TTLL7
0	2.2837	0.485	0.125	0	4	ENSSSCG00000020967
0	1.21668	0.88	0.521	0	4	STAT5A
0	1.62311	0.931	0.573	0	4	GALNT2
0	1.28251	0.609	0.252	0	4	ENSSSCG00000033952
0	1.30477	0.693	0.336	0	4	ENSSSCG00000048918
0	1.62263	0.97	0.615	0	4	DIP2C
0	1.27645	0.999	0.655	0	4	KLF12
0	1.28241	0.781	0.438	0	4	MOB3B
0	1.14817	0.719	0.378	0	4	PYGB
0	1.27168	0.711	0.37	0	4	RFFL
0	1.30362	0.623	0.283	0	4	SDC2
0	2.14993	0.45	0.111	0	4	VSIG10
0	1.10873	0.605	0.267	0	4	ENSSSCG00000045353
0	1.36633	0.594	0.258	0	4	ST3GAL6
0	2.31437	0.48	0.145	0	4	TPM1
0	1.06323	0.709	0.375	0	4	KIAA0040
0	3.25679	0.369	0.036	0	4	KANK2
0	1.46792	0.563	0.23	0	4	HS6ST1
0	1.01786	0.995	0.663	0	4	ENSSSCG00000055844
0	1.2123	0.956	0.624	0	4	PDE8B
0	1.92136	0.474	0.142	0	4	RAB3IL1
0	1.04604	0.676	0.348	0	4	ENSSSCG00000035224
0	1.17847	0.642	0.315	0	4	VAT1
0	1.87506	0.482	0.156	0	4	ZNF831
0	1.33009	0.556	0.231	0	4	TMEM233
0	1.16763	0.851	0.526	0	4	VSTM1
0	1.03956	0.704	0.379	0	4	CLEC12A
0	1.88873	0.425	0.104	0	4	CLIC5
0	1.32586	0.478	0.157	0	4	ADCY6
0	1.47929	0.992	0.673	0	4	IGF1R
0	1.31546	0.576	0.258	0	4	ZCCHC24
0	1.12746	0.736	0.419	0	4	PCCB
0	1.87983	0.433	0.116	0	4	ABCC3
0	1.13621	0.714	0.397	0	4	ST6GALNAC3
0	1.54449	0.554	0.238	0	4	PTGER4
0	1.2067	0.924	0.609	0	4	SMARCAD1
0	1.1305	0.71	0.395	0	4	BACH2
0	1.05676	0.996	0.681	0	4	MS4A2
0	1.40412	0.529	0.216	0	4	ITGAV
0	1.04855	0.555	0.243	0	4	ENSSSCG00000041542
0	1.05097	0.909	0.599	0	4	TLE5
0	1.2563	0.92	0.611	0	4	FADS3
0	1.20516	0.593	0.284	0	4	PXN
0	1.09896	0.884	0.576	0	4	SNX30
0	1.01281	0.551	0.243	0	4	ZBTB16
0	2.14961	0.394	0.087	0	4	MN1
0	1.28162	0.948	0.641	0	4	RALGPS2
0	1.69326	0.464	0.158	0	4	ENSSSCG00000026689
0	1.05578	0.851	0.546	0	4	ITSN1
0	1.08975	0.891	0.59	0	4	SLCO4C1
0	1.31714	0.469	0.168	0	4	EHD1
0	1.25595	0.986	0.689	0	4	HIP1
0	1.47997	0.437	0.14	0	4	P2RX5
0	1.51191	0.478	0.185	0	4	MGLL
0	1.11151	0.732	0.44	0	4	FDFT1
0	1.08066	0.568	0.278	0	4	TLR3
0	1.28522	0.928	0.64	0	4	SIPA1L3
0	1.41308	0.573	0.285	0	4	DNAI7
0	1.3015	0.942	0.655	0	4	GALNT7
0	1.10935	0.563	0.277	0	4	ENSSSCG00000020777
0	1.13199	0.967	0.684	0	4	SPATS2L
0	1.26473	0.483	0.201	0	4	FRMD4A
0	1.39951	0.581	0.302	0	4	SEMA5A
0	1.4346	0.965	0.687	0	4	UNC5C
0	1.29868	0.486	0.21	0	4	SKI
0	1.41014	0.444	0.168	0	4	ENSSSCG00000030269
0	1.08546	0.996	0.723	0	4	ENSSSCG00000009240
0	1.45808	0.985	0.713	0	4	SLC25A38
0	3.00219	0.315	0.047	0	4	ITGA6
0	1.4833	0.415	0.153	0	4	MYBPC2
0	1.0577	0.793	0.532	0	4	SLC44A1
0	1.69141	0.409	0.149	0	4	THBD
0	1.45658	0.972	0.713	0	4	ENSSSCG00000022773
0	1.77734	0.365	0.109	0	4	OLFML2B
0	1.97155	0.343	0.089	0	4	ENSSSCG00000047147
0	1.60708	0.993	0.739	0	4	RASA3
0	1.6699	0.368	0.116	0	4	CDKN1A
0	1.57551	0.367	0.118	0	4	TNFRSF13C
0	1.65309	0.364	0.117	0	4	MXD3
0	1.51802	0.994	0.748	0	4	RAP1GAP2
0	1.82731	0.343	0.099	0	4	CD300LB
0	1.09056	0.958	0.732	0	4	CSF2RB
0	1.6641	0.304	0.085	0	4	CCDC68
0	1.05092	0.964	0.748	0	4	MROH1
0	1.86198	0.294	0.088	0	4	CPED1
0	1.20992	0.984	0.779	0	4	MAML3
0	1.79281	0.996	0.799	0	4	VCL
0	2.13886	0.238	0.047	0	4	SPC24
0	2.99791	0.203	0.024	0	4	RRAD
0	1.20939	0.978	0.799	0	4	TSPAN3
0	1.84164	0.235	0.058	0	4	GPRC5C
0	1.08283	0.983	0.811	0	4	RCSD1
0	2.65476	0.201	0.03	0	4	CDC42EP2
0	2.41509	0.2	0.034	0	4	CREB3L1
0	1.33623	0.995	0.851	0	4	NFKB1
0	1.10855	0.993	0.855	0	4	DOCK5
0	1.45143	0.997	0.863	0	4	JAK2
0	1.18058	0.993	0.867	0	4	DOCK4
0	2.29251	1	0.886	0	4	RUNX2
0	1.53526	1	0.899	0	4	NOTCH2
3.95497e-305	1.22956	0.383	0.139	1.0279e-300	4	SNX21
5.13032e-304	1.78343	0.226	0.057	1.33337e-299	4	SLAIN1
6.62235e-302	1.26727	0.456	0.195	1.72115e-297	4	CEBPA
6.0652e-300	1.20184	0.443	0.186	1.57635e-295	4	BCL2
1.66624e-297	1.6049	0.344	0.124	4.33057e-293	4	GRK4
2.446e-296	1.21082	0.528	0.263	6.35717e-292	4	DNTTIP1
3.58784e-284	1.29037	0.469	0.216	9.3248e-280	4	SSX2IP
4.97312e-284	1.68095	0.237	0.064	1.29251e-279	4	DRC7
1.02978e-283	1.09304	0.55	0.28	2.67639e-279	4	TAX1BP3
4.25467e-276	1.74622	0.296	0.1	1.10579e-271	4	SHC3
5.93346e-275	1.0842	0.557	0.293	1.54211e-270	4	PAGR1
8.63834e-274	1.81473	0.239	0.069	2.24511e-269	4	EFNA2
1.65529e-271	1.80554	0.244	0.072	4.3021e-267	4	ENSSSCG00000056124
3.09737e-268	1.07336	0.611	0.342	8.05006e-264	4	XXYLT1
6.25593e-264	1.62003	0.247	0.074	1.62592e-259	4	ENSSSCG00000045879
1.08237e-262	1.13176	0.261	0.081	2.81307e-258	4	RORA
1.58486e-257	1.16558	0.424	0.187	4.11906e-253	4	SPOCK2
1.52688e-249	1.69736	0.226	0.066	3.96835e-245	4	PASK
2.27919e-247	1.27828	0.411	0.185	5.92363e-243	4	C19orf25
4.80482e-245	1.96445	0.253	0.084	1.24877e-240	4	NDRG4
3.0981e-244	1.47871	0.277	0.094	8.05197e-240	4	KLF11
4.75627e-244	1.36448	0.295	0.105	1.23615e-239	4	NALF2
1.89065e-241	1.35697	0.317	0.121	4.9138e-237	4	SAMHD1
1.7616e-240	1.2066	0.237	0.071	4.57839e-236	4	SPMIP11
1.60804e-233	1.15856	0.448	0.217	4.17929e-229	4	HMGCS1
5.34049e-233	1.03279	0.432	0.199	1.38799e-228	4	SLC27A3
7.70431e-233	1.12218	0.394	0.173	2.00235e-228	4	FBXO17
1.85748e-232	1.58507	0.246	0.08	4.82759e-228	4	LDLR
1.25726e-227	1.19431	0.398	0.178	3.26763e-223	4	MICU3
9.64774e-227	1.00166	0.541	0.297	2.50745e-222	4	TST
8.77178e-216	1.66061	0.219	0.069	2.27979e-211	4	ENSSSCG00000021374
1.20191e-215	1.08	0.474	0.244	3.12376e-211	4	ENSSSCG00000037376
2.76649e-214	1.12764	0.386	0.176	7.1901e-210	4	CKS1B
1.52588e-210	1.09413	0.394	0.181	3.96575e-206	4	FAM20C
4.51174e-198	1.1987	0.282	0.108	1.1726e-193	4	ENSSSCG00000049910
9.54359e-190	1.60778	0.204	0.066	2.48038e-185	4	ENSSSCG00000052843
2.34307e-188	1.31982	0.237	0.084	6.08964e-184	4	CD22
8.31932e-187	1.18209	0.322	0.139	2.16219e-182	4	DNPH1
7.6993e-183	1.26008	0.217	0.076	2.00105e-178	4	SNTB1
1.98073e-182	1.02392	0.452	0.245	5.14791e-178	4	RANGAP1
3.69917e-182	1.18629	0.264	0.103	9.61415e-178	4	DDIAS
2.79862e-178	1.61626	0.204	0.069	7.27362e-174	4	ENSSSCG00000015802
9.0762e-172	1.01853	0.409	0.214	2.3589e-167	4	DCP1B
1.05437e-170	1.04546	0.32	0.142	2.7403e-166	4	SIT1
6.27077e-164	1.21973	0.316	0.144	1.62977e-159	4	ENSSSCG00000015383
2.74294e-159	1.0291	0.348	0.171	7.12889e-155	4	CCDC57
2.82864e-155	1.18445	0.269	0.116	7.35164e-151	4	NEIL2
1.51634e-153	1.13998	0.304	0.142	3.94097e-149	4	DAAM1
1.1382e-148	1.56958	0.2	0.075	2.95817e-144	4	GLI3
2.17009e-148	1.1265	0.283	0.128	5.64007e-144	4	PLEKHG3
2.78065e-147	1.05593	0.308	0.145	7.22691e-143	4	CXorf38
2.19648e-146	1.09573	0.224	0.088	5.70866e-142	4	JUP
4.15261e-146	1.29936	0.236	0.097	1.07926e-141	4	ENSSSCG00000054384
3.49956e-142	1.01527	0.292	0.134	9.09537e-138	4	UOX
7.03409e-136	1.12463	0.261	0.117	1.82816e-131	4	ENSSSCG00000060845
1.866e-115	1.03191	0.253	0.12	4.84973e-111	4	ENSSSCG00000062807
7.5381e-115	1.08399	0.246	0.115	1.95915e-110	4	ENSSSCG00000058869
1.34233e-111	1.05419	0.276	0.14	3.4887e-107	4	HECTD2
1.17533e-110	1.02444	0.258	0.125	3.05469e-106	4	ENSSSCG00000032501
2.10748e-99	1.05273	0.232	0.113	5.47734e-95	4	GAS2L1
2.74922e-90	1.00299	0.219	0.108	7.14524e-86	4	SLC9B2
0	3.78372	0.963	0.184	0	5	CSF1R
0	5.31857	0.881	0.114	0	5	ENSSSCG00000029414
0	4.45532	0.806	0.056	0	5	SLC11A1
0	3.17199	0.961	0.241	0	5	CHPT1
0	3.52653	0.976	0.261	0	5	TBXAS1
0	6.18635	0.718	0.018	0	5	CCL14
0	3.64322	0.875	0.178	0	5	GAB2
0	4.7207	0.75	0.053	0	5	ZFYVE9
0	4.19186	0.837	0.166	0	5	LYZ
0	3.96945	0.755	0.086	0	5	C5AR1
0	6.77033	0.709	0.044	0	5	ENSSSCG00000033457
0	3.61394	0.777	0.115	0	5	TNS3
0	2.87436	0.88	0.233	0	5	SNX24
0	2.82574	0.966	0.324	0	5	LRMDA
0	3.38972	0.791	0.151	0	5	TPST1
0	3.91516	0.74	0.102	0	5	ARHGAP32
0	2.60958	0.889	0.263	0	5	EPB41L2
0	3.61922	0.939	0.318	0	5	CEBPD
0	5.32916	0.675	0.06	0	5	WNT5B
0	3.36005	0.752	0.162	0	5	FNDC3B
0	2.40166	0.882	0.304	0	5	LCP2
0	3.12565	0.703	0.126	0	5	PDE7B
0	2.59701	0.819	0.243	0	5	NCF2
0	2.51795	0.891	0.318	0	5	FAM13A
0	3.24675	0.717	0.145	0	5	CEBPB
0	2.29548	0.948	0.377	0	5	ENSSSCG00000015545
0	3.30205	0.752	0.184	0	5	BCAT1
0	4.52789	0.611	0.049	0	5	HNMT
0	2.82577	0.828	0.273	0	5	NAGK
0	1.87559	0.971	0.425	0	5	SLC8A1
0	1.86114	0.87	0.324	0	5	ATXN1
0	1.88438	0.789	0.249	0	5	ENSSSCG00000055147
0	2.73049	0.655	0.118	0	5	WLS
0	4.10638	0.565	0.028	0	5	ENSSSCG00000034284
0	2.23786	0.735	0.199	0	5	ARHGEF10L
0	2.41673	0.9	0.364	0	5	BANK1
0	2.06774	0.824	0.293	0	5	GSAP
0	2.87626	0.641	0.114	0	5	ENSSSCG00000015664
0	1.50212	0.776	0.25	0	5	MYO1E
0	2.14501	0.85	0.325	0	5	ENSSSCG00000028461
0	2.82655	0.652	0.131	0	5	ENSSSCG00000059775
0	2.06145	0.937	0.418	0	5	ARHGAP26
0	1.67972	0.789	0.276	0	5	NCOA7
0	2.17262	0.803	0.291	0	5	TBC1D2B
0	2.46926	0.672	0.165	0	5	PLAUR
0	1.98134	0.769	0.263	0	5	MAML2
0	2.70649	0.662	0.157	0	5	LGALS8
0	3.06615	0.599	0.094	0	5	NFAM1
0	1.94292	0.745	0.241	0	5	FGR
0	1.31022	0.773	0.271	0	5	ENSSSCG00000030300
0	1.99046	0.89	0.388	0	5	MCUB
0	4.00484	0.544	0.043	0	5	ADORA2A
0	1.42053	0.931	0.431	0	5	S100A11
0	3.53388	0.558	0.058	0	5	TFEC
0	2.20138	0.906	0.407	0	5	FRMD4B
0	2.78723	0.675	0.18	0	5	ABHD17C
0	2.47482	0.616	0.122	0	5	MFSD6
0	2.00834	0.845	0.359	0	5	GP91-PHOX
0	1.82102	0.768	0.285	0	5	RAMP2
0	2.58884	0.61	0.128	0	5	PSTPIP1
0	1.31409	0.918	0.437	0	5	LY86
0	1.76747	0.867	0.386	0	5	RGS10
0	2.70514	0.667	0.188	0	5	ENSSSCG00000044913
0	1.87072	0.706	0.227	0	5	SMAD3
0	2.83209	0.593	0.115	0	5	JDP2
0	2.02165	0.754	0.277	0	5	CRYBG3
0	1.72563	0.952	0.479	0	5	ENSSSCG00000026653
0	2.38896	0.656	0.185	0	5	ENSSSCG00000014997
0	2.26618	0.651	0.181	0	5	IGSF6
0	1.53425	0.953	0.484	0	5	MYO1F
0	1.15873	0.846	0.377	0	5	ITGAM
0	2.255	0.746	0.278	0	5	ENSSSCG00000057738
0	3.67351	0.518	0.051	0	5	ENSSSCG00000040829
0	4.74619	0.487	0.022	0	5	KCNQ1
0	1.43119	0.721	0.257	0	5	ENSSSCG00000025644
0	1.14039	0.739	0.28	0	5	RAB32
0	2.55159	0.618	0.159	0	5	ENSSSCG00000031897
0	1.89546	0.736	0.278	0	5	OSBPL1A
0	2.63524	0.548	0.096	0	5	LMO2
0	3.13151	0.553	0.102	0	5	SGK1
0	2.55811	0.574	0.123	0	5	ALDH2
0	4.82065	0.478	0.027	0	5	MAFB
0	1.52824	0.807	0.359	0	5	CYFIP1
0	1.53464	0.799	0.354	0	5	PTAFR
0	2.65703	0.543	0.1	0	5	TEC
0	5.45022	0.456	0.013	0	5	CD163
0	1.57419	0.739	0.297	0	5	ANXA4
0	1.97693	0.672	0.232	0	5	SLC7A7
0	1.40888	0.732	0.292	0	5	CREB5
0	1.59026	0.842	0.403	0	5	ENSSSCG00000006418
0	2.3399	0.628	0.193	0	5	KIAA0513
0	1.77428	0.82	0.385	0	5	ARRB2
0	1.15809	0.911	0.478	0	5	CD9
0	2.29687	0.617	0.184	0	5	ASAH1
0	1.39141	0.721	0.289	0	5	ADAM28
0	2.87167	0.558	0.129	0	5	FABP5
0	3.38203	0.485	0.061	0	5	MCTP1
0	1.63454	0.895	0.472	0	5	SGK3
0	1.70845	0.732	0.311	0	5	DAGLB
0	2.16737	0.594	0.175	0	5	ENSSSCG00000007181
0	1.65451	0.817	0.4	0	5	LIPA
0	4.41663	0.448	0.034	0	5	SULT1A3
0	2.92634	0.514	0.101	0	5	SH3PXD2B
0	3.71515	0.474	0.061	0	5	IFI6
0	1.18175	0.864	0.451	0	5	CFP
0	1.73965	0.835	0.427	0	5	ABHD12
0	1.93432	0.63	0.223	0	5	AKR7A2
0	2.42938	0.536	0.129	0	5	ENSSSCG00000053773
0	1.6313	0.669	0.263	0	5	ENSSSCG00000039731
0	1.69181	0.688	0.282	0	5	NLRP3
0	1.37271	0.853	0.448	0	5	YBX3
0	1.67145	0.917	0.513	0	5	TNFRSF1B
0	1.41691	0.671	0.267	0	5	ENSSSCG00000058071
0	2.08881	0.549	0.146	0	5	MAP4K3
0	2.60535	0.969	0.566	0	5	PLBD1
0	1.80773	0.657	0.254	0	5	TNFSF13B
0	1.89641	0.705	0.302	0	5	ENSSSCG00000010280
0	1.31997	0.941	0.538	0	5	NIBAN1
0	2.97342	0.472	0.071	0	5	TLR4
0	1.91259	0.682	0.282	0	5	LRPAP1
0	2.04043	0.573	0.173	0	5	SESTD1
0	1.69795	0.702	0.302	0	5	RELL1
0	1.94924	0.581	0.182	0	5	KCNAB2
0	2.90957	0.485	0.088	0	5	PADI2
0	2.74865	0.49	0.094	0	5	RNF152
0	1.59223	0.637	0.241	0	5	NKG7
0	2.22159	0.525	0.136	0	5	ENSSSCG00000003278
0	1.1263	0.949	0.56	0	5	LAT2
0	2.03548	0.534	0.147	0	5	SLC39A8
0	3.36595	0.441	0.057	0	5	IER5L
0	2.32893	0.494	0.11	0	5	TM6SF1
0	2.03001	0.607	0.224	0	5	PDE4D
0	1.84547	0.601	0.219	0	5	TLR2
0	1.38785	0.708	0.326	0	5	ENSSSCG00000009633
0	1.01342	0.92	0.539	0	5	ZYX
0	1.54496	0.678	0.299	0	5	ENSSSCG00000032202
0	2.61326	0.997	0.618	0	5	ENSSSCG00000022236
0	2.35933	0.489	0.111	0	5	RPS6KA2
0	2.22845	0.51	0.132	0	5	TMEM43
0	1.32391	0.949	0.572	0	5	TIAM1
0	1.54842	0.866	0.493	0	5	GLUD1
0	3.33084	0.438	0.066	0	5	TTC39B
0	5.36798	0.383	0.011	0	5	FAM111A
0	1.52116	0.697	0.325	0	5	MBP
0	2.02767	0.95	0.579	0	5	LAMP1
0	1.87321	0.578	0.208	0	5	PAM
0	2.51105	0.467	0.098	0	5	NOD1
0	3.1827	0.443	0.078	0	5	HERC6
0	2.80947	0.442	0.077	0	5	SLC16A3
0	2.86311	0.443	0.079	0	5	LGMN
0	1.41362	0.69	0.326	0	5	TRAK1
0	1.72617	0.583	0.22	0	5	ENSSSCG00000022401
0	1.52709	0.676	0.314	0	5	PPT1
0	1.48295	0.76	0.399	0	5	EHD4
0	3.90571	0.393	0.032	0	5	KCNQ3
0	1.52665	0.58	0.219	0	5	ENSSSCG00000027665
0	2.1873	0.505	0.145	0	5	SLC6A6
0	2.03615	0.977	0.618	0	5	ENSSSCG00000040016
0	3.96726	0.39	0.031	0	5	DENND3
0	2.68152	0.437	0.078	0	5	EMP1
0	2.16023	0.485	0.126	0	5	ACVRL1
0	5.2563	0.374	0.016	0	5	IFIT2
0	1.0898	0.908	0.55	0	5	CDK14
0	4.08063	0.391	0.033	0	5	SLC16A7
0	1.46572	0.579	0.223	0	5	ENSSSCG00000039407
0	1.49269	0.659	0.305	0	5	TNFRSF1A
0	1.62398	0.543	0.191	0	5	PIK3R6
0	1.90702	0.977	0.627	0	5	NUMB
0	2.40935	0.416	0.07	0	5	RFX2
0	1.77472	0.575	0.23	0	5	ENSSSCG00000017754
0	5.11393	0.355	0.011	0	5	IL1RL2
0	1.62984	0.51	0.167	0	5	NIBAN2
0	1.5415	0.652	0.31	0	5	ATP6V1B2
0	1.75465	0.55	0.209	0	5	FLOT2
0	1.65589	0.837	0.496	0	5	ENSSSCG00000056754
0	2.07558	0.462	0.122	0	5	MMP25
0	1.24554	0.499	0.161	0	5	ATP8B4
0	1.19769	0.857	0.519	0	5	OTULINL
0	2.84308	0.398	0.064	0	5	STRIP2
0	3.72359	0.372	0.039	0	5	CAPN3
0	1.7362	0.493	0.162	0	5	PTPRO
0	2.15575	0.463	0.133	0	5	CD1D
0	1.87475	0.429	0.099	0	5	MAN1C1
0	3.22705	0.395	0.068	0	5	LGALS3
0	3.05133	0.412	0.085	0	5	NFIL3
0	6.42407	0.332	0.006	0	5	CD14
0	1.7047	0.5	0.174	0	5	MRC2
0	2.11925	0.447	0.121	0	5	GIMAP8
0	2.33967	0.425	0.099	0	5	PRAM1
0	1.36471	0.96	0.635	0	5	ANXA2
0	4.99264	0.341	0.02	0	5	GLIS3
0	2.38646	0.438	0.117	0	5	NOCT
0	1.74747	0.482	0.164	0	5	GM2A
0	2.54761	0.391	0.074	0	5	DYNLT3
0	3.92711	0.348	0.032	0	5	ENSSSCG00000048333
0	1.20414	0.96	0.647	0	5	S100A10
0	1.70595	0.441	0.129	0	5	ENSSSCG00000056609
0	1.14124	0.955	0.648	0	5	ACER3
0	1.99525	0.968	0.662	0	5	F13A1
0	2.46287	0.387	0.082	0	5	TDRD7
0	1.82929	0.425	0.124	0	5	GALNTL5
0	2.09517	0.382	0.085	0	5	ENSSSCG00000004096
0	5.79964	0.304	0.008	0	5	OLFM1
0	1.66879	0.854	0.56	0	5	VCAN
0	3.07836	0.338	0.045	0	5	SLC18A1
0	1.14563	0.92	0.629	0	5	EXOC6B
0	2.36139	0.377	0.086	0	5	TSPAN12
0	1.52633	0.397	0.107	0	5	SELENON
0	2.4111	0.387	0.098	0	5	HK3
0	2.91778	0.33	0.043	0	5	NPL
0	2.54104	0.376	0.09	0	5	IL1RAP
0	5.66669	0.295	0.01	0	5	CSF3R
0	1.28015	0.865	0.584	0	5	PGD
0	2.99269	0.384	0.103	0	5	OAS2
0	2.75666	0.327	0.047	0	5	SLAMF8
0	1.08314	0.907	0.628	0	5	EIF4EBP1
0	2.2282	0.35	0.072	0	5	CADPS2
0	1.07564	0.961	0.686	0	5	PRKAG2
0	3.22498	0.312	0.039	0	5	ENSSSCG00000012257
0	1.31069	0.928	0.656	0	5	ADGRE5
0	2.00309	0.38	0.108	0	5	FAH
0	5.47103	0.277	0.007	0	5	A2M
0	1.18439	0.946	0.678	0	5	ALCAM
0	3.00374	0.309	0.049	0	5	PFKFB2
0	1.22235	0.997	0.737	0	5	ENSSSCG00000036618
0	2.7285	0.316	0.057	0	5	ARAP3
0	4.72414	0.275	0.016	0	5	TNFRSF19
0	2.13976	0.336	0.079	0	5	NEK6
0	1.33263	0.919	0.662	0	5	MAP3K1
0	1.2314	0.928	0.673	0	5	LDHA
0	4.04179	0.273	0.024	0	5	ENSSSCG00000049223
0	1.55227	0.984	0.735	0	5	GIMAP4
0	3.60573	0.271	0.023	0	5	DOK3
0	1.34648	0.973	0.725	0	5	FCHO2
0	2.97753	0.286	0.038	0	5	ENSSSCG00000037466
0	2.20047	0.311	0.065	0	5	CARMIL1
0	3.99695	0.264	0.019	0	5	ENSSSCG00000060818
0	2.67512	0.296	0.051	0	5	KCNK13
0	3.2423	0.275	0.031	0	5	BLVRB
0	1.03867	0.939	0.695	0	5	PKM
0	2.39522	0.312	0.069	0	5	IRS2
0	5.90723	0.254	0.014	0	5	NRG1
0	2.83976	0.284	0.048	0	5	ANG
0	2.54563	0.288	0.052	0	5	RNASE4
0	3.91318	0.258	0.023	0	5	CD68
0	1.04141	0.99	0.758	0	5	S100A6
0	4.27097	0.246	0.016	0	5	ENSSSCG00000004520
0	1.67546	0.995	0.766	0	5	GMFG
0	3.28442	0.262	0.034	0	5	PLEKHH1
0	1.07023	0.95	0.722	0	5	TGFBI
0	2.39756	0.286	0.058	0	5	FAM111B
0	3.99654	0.256	0.029	0	5	SEL1L3
0	1.32996	0.964	0.741	0	5	ANXA5
0	1.37208	0.963	0.742	0	5	TRPS1
0	1.1619	0.961	0.744	0	5	DIP2B
0	2.43399	0.268	0.052	0	5	TNFSF12
0	3.70149	0.247	0.031	0	5	IFIT1
0	2.67864	0.257	0.042	0	5	ASB9
0	1.36348	0.963	0.749	0	5	AP2S1
0	1.16294	0.948	0.734	0	5	ENSSSCG00000012452
0	4.09801	0.227	0.014	0	5	CHI3L2
0	3.12368	0.243	0.031	0	5	SLC46A2
0	4.59753	0.236	0.024	0	5	MX2
0	1.69794	0.996	0.79	0	5	ENSSSCG00000033909
0	4.0352	0.221	0.016	0	5	NFE2
0	3.06554	0.236	0.033	0	5	TNFSF13
0	1.0566	0.966	0.763	0	5	MSN
0	3.90538	0.218	0.016	0	5	IL1R1
0	6.09377	0.209	0.007	0	5	MAMDC2
0	4.13392	0.218	0.018	0	5	TBC1D2
0	1.47644	0.986	0.787	0	5	UCP2
0	6.71263	0.202	0.004	0	5	ENSSSCG00000041876
0	1.52662	0.985	0.787	0	5	CTSZ
0	3.44813	0.218	0.021	0	5	CD1B
0	1.36688	0.987	0.79	0	5	ANXA1
0	1.19025	0.956	0.766	0	5	AMDHD2
0	4.63359	0.201	0.012	0	5	TGFA
0	1.04989	0.956	0.775	0	5	IFNGR2
0	1.19527	0.944	0.765	0	5	CERT1
0	1.3223	0.969	0.79	0	5	ENSSSCG00000009157
0	2.41659	0.208	0.031	0	5	ENSSSCG00000046947
0	1.70806	0.978	0.807	0	5	ZSWIM6
0	1.46882	0.99	0.821	0	5	LRRK2
0	1.02048	0.971	0.81	0	5	LGALS1
0	1.25128	0.977	0.823	0	5	ENSSSCG00000051969
0	1.01292	0.973	0.831	0	5	ENSSSCG00000055885
0	1.21195	0.989	0.857	0	5	TSPO
0	1.45364	0.999	0.88	0	5	SRGN
0	1.0126	0.984	0.868	0	5	MEF2A
0	1.06595	0.992	0.877	0	5	GNG10
0	1.07952	0.99	0.891	0	5	TALDO1
0	1.12934	0.999	0.9	0	5	TXNIP
0	1.3228	0.995	0.907	0	5	PSAP
0	1.11586	1	0.921	0	5	GPX1
0	1.06316	0.994	0.921	0	5	CD63
0	1.38462	1	0.939	0	5	ITM2B
0	1.14814	0.997	0.945	0	5	LAPTM5
0	1.1088	0.996	0.967	0	5	VIM
6.95485e-308	1.24756	0.836	0.499	1.80756e-303	5	PHACTR1
7.08571e-307	1.35674	0.844	0.556	1.84157e-302	5	MGAT4A
6.14032e-305	1.69343	0.547	0.219	1.59587e-300	5	DNASE2
1.77309e-303	1.54549	0.811	0.553	4.60825e-299	5	CD86
1.97404e-303	1.49492	0.595	0.25	5.13053e-299	5	ENSSSCG00000030241
6.83154e-303	1.95421	0.354	0.095	1.77552e-298	5	SOAT1
7.91926e-303	1.15271	0.649	0.264	2.05822e-298	5	SHTN1
4.8694e-302	2.67975	0.222	0.04	1.26556e-297	5	SLC19A2
1.99357e-299	1.33794	0.751	0.419	5.18129e-295	5	ENSSSCG00000008056
2.18222e-299	1.45573	0.747	0.439	5.67159e-295	5	ZDHHC7
6.94565e-297	1.32728	0.764	0.407	1.80517e-292	5	PEAK1
2.23472e-296	1.21845	0.781	0.452	5.80805e-292	5	ENSSSCG00000001396
1.27239e-295	1.77004	0.411	0.125	3.30695e-291	5	GALNT3
4.4014e-287	1.31596	0.783	0.464	1.14393e-282	5	PTPN12
6.34676e-287	1.31143	0.659	0.3	1.64952e-282	5	ENSSSCG00000003236
1.22789e-285	2.03825	0.275	0.062	3.19128e-281	5	ATP10A
2.02563e-285	1.01743	0.871	0.517	5.26462e-281	5	ARHGAP22
2.96323e-285	1.86694	0.308	0.077	7.70145e-281	5	SNTB1
5.75953e-285	1.54419	0.637	0.296	1.4969e-280	5	TUBA1A
1.64545e-281	2.22436	0.269	0.061	4.27653e-277	5	HPSE
5.96134e-281	2.12468	0.311	0.079	1.54935e-276	5	TLR6
1.58705e-279	1.45326	0.525	0.199	4.12474e-275	5	DACH1
6.81834e-277	1.39607	0.603	0.257	1.77209e-272	5	ENSSSCG00000037426
1.1e-276	1.18984	0.86	0.596	2.85891e-272	5	ZFP36L1
4.38484e-274	1.21873	0.734	0.401	1.13962e-269	5	KLF10
2.44706e-272	1.48209	0.49	0.177	6.35991e-268	5	CYSLTR2
3.41159e-272	1.1547	0.865	0.562	8.86671e-268	5	NCOA1
1.22069e-269	1.21485	0.836	0.575	3.17257e-265	5	CD164
4.22289e-269	1.4198	0.464	0.159	1.09753e-264	5	PLD1
2.50922e-268	1.1794	0.775	0.438	6.52147e-264	5	ENSSSCG00000003253
4.44487e-268	1.59895	0.449	0.157	1.15522e-263	5	ENSSSCG00000063284
3.05841e-265	1.65693	0.337	0.093	7.94881e-261	5	TSPAN5
4.90179e-265	1.37205	0.63	0.301	1.27398e-260	5	HEXB
7.28829e-265	1.23561	0.56	0.221	1.89423e-260	5	ENSSSCG00000045477
9.37741e-265	1.32903	0.71	0.385	2.43719e-260	5	AAGAB
8.5438e-264	1.18072	0.746	0.431	2.22053e-259	5	CCR2
1.13641e-263	1.03838	0.81	0.474	2.95352e-259	5	TMEM223
1.851e-263	1.60768	0.611	0.302	4.81074e-259	5	ENSSSCG00000053606
2.44192e-262	2.30658	0.253	0.058	6.34655e-258	5	CLEC7A
4.26055e-262	1.13685	0.812	0.521	1.10732e-257	5	TMEM50B
6.06674e-262	2.10905	0.247	0.055	1.57675e-257	5	LRP11
2.17517e-260	1.68824	0.628	0.315	5.65326e-256	5	FOS
2.98399e-260	1.52965	0.36	0.108	7.75539e-256	5	KLF2
5.68784e-259	1.72406	0.486	0.193	1.47827e-254	5	TCP11L2
1.08472e-257	1.08733	0.818	0.533	2.81918e-253	5	F8
5.69043e-255	1.58081	0.511	0.211	1.47894e-250	5	DUS2
2.12275e-254	1.51842	0.54	0.236	5.51703e-250	5	GNS
3.57352e-252	1.10457	0.789	0.497	9.28757e-248	5	PGS1
3.5814e-252	1.30372	0.733	0.409	9.30806e-248	5	CHSY1
2.00442e-250	1.11063	0.784	0.464	5.20949e-246	5	CSGALNACT2
1.3443e-249	1.01797	0.843	0.58	3.49383e-245	5	MCL1
4.67661e-249	1.76923	0.813	0.579	1.21545e-244	5	GPCPD1
9.09133e-249	1.04391	0.865	0.613	2.36284e-244	5	KLF6
4.67854e-243	1.7375	0.419	0.149	1.21595e-238	5	MARCHF8
1.28512e-240	1.9624	0.266	0.066	3.34004e-236	5	RBM44
1.8574e-239	2.56956	0.256	0.064	4.82739e-235	5	PLCB1
4.25907e-239	1.46181	0.547	0.245	1.10693e-234	5	N4BP2L1
8.14554e-239	1.68784	0.387	0.13	2.11703e-234	5	LAPTM4B
4.93478e-236	1.37378	0.574	0.27	1.28255e-231	5	ARF3
1.31981e-235	1.25407	0.63	0.309	3.43018e-231	5	ARHGAP12
1.04105e-234	2.27323	0.231	0.053	2.7057e-230	5	BST2
5.7992e-234	1.33642	0.547	0.241	1.50721e-229	5	LXN
2.89742e-233	1.08935	0.793	0.511	7.53041e-229	5	ETHE1
2.38932e-232	1.95919	0.273	0.072	6.20984e-228	5	TSPAN32
1.14379e-230	1.19843	0.646	0.327	2.9727e-226	5	CTNND1
3.54771e-230	1.34884	0.526	0.223	9.22051e-226	5	SASH1
2.40405e-229	1.17587	0.69	0.377	6.24812e-225	5	C19orf38
3.84696e-229	1.83299	0.338	0.106	9.99825e-225	5	SLC49A4
1.48744e-228	1.3755	0.646	0.331	3.86585e-224	5	MBOAT1
5.95789e-228	1.50022	0.402	0.14	1.54846e-223	5	SLC22A15
7.16874e-227	1.009	0.768	0.441	1.86315e-222	5	DPYSL2
1.13344e-226	1.12298	0.706	0.383	2.94581e-222	5	SQOR
4.00275e-226	1.40183	0.563	0.266	1.04031e-221	5	PLEKHO2
8.18312e-225	1.38146	0.624	0.316	2.12679e-220	5	FAM135A
1.31925e-224	2.29757	0.283	0.081	3.42873e-220	5	ENSSSCG00000010278
1.20282e-222	1.01061	0.831	0.528	3.12614e-218	5	DEPTOR
1.24747e-221	1.22193	0.674	0.372	3.24217e-217	5	VPS9D1
9.64212e-220	1.16426	0.799	0.554	2.50599e-215	5	LRRC8C
2.1384e-219	2.27457	0.211	0.047	5.55771e-215	5	ENSSSCG00000054839
6.52583e-219	1.71996	0.298	0.086	1.69606e-214	5	ADGRA3
2.7109e-218	1.19032	0.753	0.468	7.04562e-214	5	C21orf91
6.453e-217	1.29065	0.556	0.252	1.67714e-212	5	SLC2A13
1.15014e-216	1.54091	0.415	0.156	2.98921e-212	5	PFKFB4
1.98187e-216	1.19352	0.826	0.587	5.15087e-212	5	BACH1
2.58759e-215	1.04063	0.713	0.393	6.72516e-211	5	HACD4
3.10944e-213	1.14122	0.686	0.391	8.08143e-209	5	PDXK
3.10255e-212	1.40189	0.543	0.259	8.06352e-208	5	ARRDC4
4.58246e-211	1.23991	0.596	0.294	1.19098e-206	5	BLVRA
4.70395e-211	1.0144	0.819	0.53	1.22256e-206	5	IL4R
6.54064e-209	1.26014	0.524	0.233	1.69991e-204	5	MAP3K20
5.5352e-206	1.0147	0.808	0.561	1.4386e-201	5	ZC3HAV1
5.59323e-204	1.21236	0.605	0.3	1.45368e-199	5	PXN
2.27186e-203	1.31075	0.551	0.266	5.90456e-199	5	GSDMD
3.23409e-202	1.15826	0.664	0.37	8.40539e-198	5	MBOAT7
5.92604e-202	1.38749	0.576	0.29	1.54018e-197	5	RNF19B
1.08681e-200	1.4625	0.573	0.3	2.82462e-196	5	ODC1
3.06009e-199	1.29902	0.51	0.229	7.95317e-195	5	ENSSSCG00000038151
1.32543e-198	1.49717	0.392	0.15	3.44479e-194	5	FAM210B
1.81375e-198	1.21649	0.596	0.314	4.71394e-194	5	MAPKAPK3
2.2488e-198	1.80151	0.289	0.089	5.84464e-194	5	ENSSSCG00000055069
3.46067e-198	1.22601	0.631	0.351	8.99429e-194	5	CNDP2
1.38203e-196	1.58274	0.419	0.172	3.5919e-192	5	ARHGEF11
5.77662e-194	1.18119	0.504	0.22	1.50134e-189	5	PLVAP
1.09603e-193	1.91775	0.248	0.069	2.84858e-189	5	SSH3
1.22694e-193	1.97336	0.209	0.051	3.18881e-189	5	WWC2
1.29169e-193	1.11091	0.666	0.369	3.3571e-189	5	DPY19L3
4.01247e-192	1.26463	0.692	0.407	1.04284e-187	5	APP
4.49147e-192	1.59389	0.39	0.152	1.16733e-187	5	DDIT3
1.04048e-189	1.3032	0.38	0.142	2.70422e-185	5	PSTPIP2
1.34604e-188	2.29935	0.205	0.05	3.49836e-184	5	HGF
1.00916e-187	2.01343	0.22	0.058	2.62281e-183	5	CIDEB
1.62224e-186	1.0579	0.59	0.291	4.2162e-182	5	ENSSSCG00000012112
3.68652e-186	1.13934	0.614	0.334	9.58127e-182	5	VAT1
9.46809e-184	1.08754	0.655	0.369	2.46076e-179	5	HACD2
3.03036e-183	1.78277	0.261	0.078	7.87591e-179	5	RAB20
2.65991e-179	1.26425	0.583	0.301	6.91311e-175	5	RALGAPA2
6.57575e-179	1.09792	0.71	0.44	1.70904e-174	5	CEMIP2
1.2104e-176	1.62295	0.265	0.081	3.14584e-172	5	NHSL1
4.85508e-176	1.29484	0.537	0.276	1.26183e-171	5	TENT5A
1.47242e-175	1.18756	0.654	0.38	3.82682e-171	5	TFDP2
5.94521e-175	1.38973	0.387	0.154	1.54516e-170	5	CAVIN3
1.03465e-173	1.12341	0.537	0.262	2.68906e-169	5	MOV10
6.34065e-173	1.47885	0.376	0.15	1.64794e-168	5	NDFIP2
2.17876e-172	1.18994	0.564	0.298	5.66259e-168	5	SHISA5
1.55818e-170	1.26738	0.508	0.254	4.04971e-166	5	HEBP1
3.97133e-168	1.61354	0.273	0.088	1.03215e-163	5	ENSSSCG00000032135
2.25144e-167	1.84429	0.245	0.074	5.85148e-163	5	HFE
3.3068e-167	1.91184	0.2	0.052	8.59436e-163	5	CRACDL
1.31997e-166	1.52451	0.317	0.114	3.43059e-162	5	ENSSSCG00000054886
1.40322e-166	1.37545	0.441	0.199	3.64698e-162	5	TLR8
3.40076e-166	1.60114	0.322	0.119	8.83858e-162	5	ENSSSCG00000060070
4.82887e-164	1.33011	0.298	0.103	1.25502e-159	5	NPR3
3.09428e-163	1.81621	0.265	0.086	8.04204e-159	5	LMNA
5.48553e-163	1.30088	0.681	0.426	1.42569e-158	5	MITF
2.36871e-162	1.01112	0.686	0.417	6.15627e-158	5	HCK
8.42715e-159	1.46428	0.31	0.112	2.19022e-154	5	SPRED1
1.15935e-157	1.53557	0.262	0.085	3.01316e-153	5	ABCA9
2.09825e-156	1.10589	0.425	0.187	5.45336e-152	5	ABCC1
3.41805e-156	1.58593	0.317	0.119	8.88352e-152	5	CD80
7.05641e-155	1.86557	0.21	0.06	1.83396e-150	5	PIGH
2.21556e-154	1.28722	0.375	0.156	5.75823e-150	5	CDC42EP4
5.46149e-153	1.51544	0.304	0.113	1.41944e-148	5	TBC1D24
2.4688e-152	1.06985	0.586	0.332	6.41641e-148	5	ENSSSCG00000048702
7.11607e-151	1.28721	0.447	0.215	1.84947e-146	5	FUCA1
9.8178e-151	1.12448	0.787	0.563	2.55165e-146	5	GBE1
3.14705e-150	2.22368	0.312	0.124	8.17919e-146	5	MX1
1.74788e-149	1.54726	0.283	0.101	4.54274e-145	5	PRKAB2
4.31738e-149	1.3179	0.359	0.149	1.12209e-144	5	RELT
9.78266e-148	1.25505	0.396	0.176	2.54251e-143	5	GRB10
8.32887e-147	1.76222	0.24	0.078	2.16467e-142	5	PLSCR1
2.31571e-146	1.38043	0.351	0.146	6.01852e-142	5	DBNDD2
4.27666e-146	1.23409	0.394	0.171	1.1115e-141	5	DENND11
5.41104e-146	1.48237	0.297	0.111	1.40633e-141	5	PARP9
8.90668e-146	1.4647	0.325	0.129	2.31485e-141	5	MID1IP1
3.77626e-145	1.76086	0.211	0.063	9.81449e-141	5	ENSSSCG00000037351
4.16335e-145	1.32608	0.393	0.177	1.08206e-140	5	ENSSSCG00000016451
1.32668e-144	1.09282	0.46	0.221	3.44805e-140	5	GMPR
2.67005e-143	1.45959	0.275	0.098	6.93947e-139	5	STEAP3
4.56298e-143	1.31134	0.403	0.182	1.18592e-138	5	NPC1
5.11405e-143	1.25873	0.605	0.364	1.32914e-138	5	ARID5B
4.91199e-142	1.37561	0.344	0.142	1.27663e-137	5	ENSSSCG00000001398
2.04591e-141	1.02253	0.503	0.254	5.31732e-137	5	CTBP2
5.08235e-141	1.60844	0.251	0.086	1.3209e-136	5	DTX3L
1.82111e-140	1.21106	0.425	0.202	4.73306e-136	5	AHCY
6.64428e-140	1.13727	0.463	0.228	1.72685e-135	5	CD200R1
9.53249e-138	1.08462	0.509	0.267	2.47749e-133	5	B4GALT5
1.51234e-137	2.02957	0.245	0.086	3.93057e-133	5	MXI1
2.12973e-136	1.10764	0.452	0.223	5.53517e-132	5	TNFAIP8L2
3.50301e-136	1.07344	0.539	0.304	9.10433e-132	5	G6PD
1.5628e-135	1.2211	0.396	0.182	4.06171e-131	5	MINDY1
6.61977e-135	1.40364	0.326	0.135	1.72048e-130	5	DVL3
1.3089e-133	1.43599	0.263	0.095	3.40184e-129	5	RASGEF1B
6.26902e-133	1.12124	0.479	0.247	1.62932e-128	5	RNASE6
1.32594e-132	1.19177	0.403	0.192	3.44613e-128	5	ENSSSCG00000058855
3.59582e-132	1.28169	0.233	0.078	9.34554e-128	5	ENSSSCG00000048207
3.59679e-132	1.28805	0.454	0.235	9.34805e-128	5	ZDHHC18
1.2159e-130	1.55103	0.246	0.087	3.16013e-126	5	SERPING1
1.93564e-129	1.6177	0.217	0.071	5.03073e-125	5	RENBP
2.67687e-129	1.72132	0.222	0.074	6.9572e-125	5	GADD45B
1.03412e-128	1.48823	0.268	0.099	2.68769e-124	5	ENSSSCG00000012006
8.13231e-128	1.46909	0.257	0.093	2.11359e-123	5	PECR
1.75467e-127	1.29246	0.391	0.185	4.56038e-123	5	TRAF7
4.71207e-127	1.59291	0.242	0.086	1.22467e-122	5	SLC8B1
4.97414e-126	1.2825	0.333	0.142	1.29278e-121	5	ENSSSCG00000028501
1.19476e-124	1.31887	0.43	0.223	3.10518e-120	5	ATF3
3.10781e-121	1.20343	0.38	0.18	8.0772e-117	5	GAA
4.20347e-121	1.64346	0.215	0.073	1.09248e-116	5	TIFAB
7.91625e-119	1.16657	0.39	0.188	2.05743e-114	5	PFKL
3.25131e-118	1.36868	0.295	0.123	8.45016e-114	5	CALCOCO2
6.39805e-118	1.22206	0.312	0.131	1.66285e-113	5	DHRS11
1.09986e-117	1.09319	0.404	0.198	2.85855e-113	5	RXRA
1.10468e-117	1.09217	0.474	0.259	2.87107e-113	5	SLC36A1
2.38574e-116	1.29381	0.358	0.167	6.20053e-112	5	PLBD2
2.2122e-114	1.48467	0.238	0.088	5.74951e-110	5	TMEM106A
4.66988e-113	1.24771	0.341	0.158	1.2137e-108	5	TFE3
1.55222e-112	1.34306	0.255	0.099	4.03423e-108	5	PWWP2B
7.12854e-112	1.08965	0.401	0.201	1.85271e-107	5	TRIM14
2.98254e-111	1.11205	0.431	0.231	7.75163e-107	5	ING2
5.67125e-110	1.39492	0.288	0.122	1.47396e-105	5	RNF166
1.38376e-109	1.34108	0.275	0.114	3.5964e-105	5	ADAP2
8.14152e-109	1.37948	0.275	0.114	2.11598e-104	5	ENPP4
3.38433e-107	1.22888	0.377	0.187	8.79588e-103	5	ICAM3
6.94377e-106	1.10236	0.403	0.21	1.80469e-101	5	ENSSSCG00000037566
2.28975e-105	1.35734	0.294	0.13	5.95107e-101	5	INSIG1
5.1929e-105	1.02924	0.38	0.188	1.34964e-100	5	RASGRP4
7.86803e-104	1.44067	0.227	0.086	2.0449e-99	5	GSTK1
8.99088e-104	1.31404	0.314	0.145	2.33673e-99	5	DCUN1D3
2.28802e-103	1.23072	0.261	0.107	5.94656e-99	5	MCF2L
8.31773e-103	1.19662	0.303	0.135	2.16178e-98	5	ARL11
2.44949e-100	1.0174	0.468	0.269	6.36623e-96	5	IFI44L
1.03359e-99	1.6347	0.238	0.096	2.68631e-95	5	SAMD9
6.26738e-98	1.04721	0.421	0.23	1.62889e-93	5	MSRB1
4.63135e-97	1.73082	0.205	0.076	1.20369e-92	5	ST8SIA1
1.17191e-96	1.27759	0.272	0.118	3.04579e-92	5	MB21D2
2.03405e-96	1.2469	0.233	0.092	5.28651e-92	5	DAGLA
1.43858e-95	1.02994	0.452	0.262	3.73887e-91	5	TFIP11
2.20867e-95	1.01234	0.553	0.356	5.74033e-91	5	ZCCHC2
2.022e-94	1.27802	0.208	0.078	5.25519e-90	5	TNFRSF11A
1.55521e-93	1.12404	0.301	0.139	4.04199e-89	5	NINJ1
1.37964e-92	1.22711	0.34	0.169	3.58568e-88	5	TMEM170B
4.15153e-92	1.27886	0.265	0.117	1.07898e-87	5	EEIG2
6.21588e-92	1.02243	0.503	0.301	1.61551e-87	5	SPIDR
2.77548e-90	1.15078	0.302	0.142	7.21348e-86	5	SLC31A1
1.06358e-89	1.25378	0.267	0.119	2.76425e-85	5	DHX34
4.2636e-89	1.07717	0.345	0.176	1.10811e-84	5	SLC35F6
5.88886e-88	1.09409	0.371	0.2	1.53051e-83	5	NXPE3
5.1187e-84	1.47968	0.235	0.103	1.33035e-79	5	CMPK2
1.7143e-82	1.27985	0.21	0.086	4.45548e-78	5	NQO2
3.12364e-82	1.16675	0.258	0.117	8.11833e-78	5	SNX20
1.16341e-81	1.10308	0.296	0.144	3.02371e-77	5	CEP112
6.39595e-81	1.22087	0.209	0.085	1.66231e-76	5	SUSD3
3.87863e-80	1.16207	0.26	0.119	1.00806e-75	5	SLC66A1
8.80969e-80	1.07212	0.286	0.137	2.28964e-75	5	CEP43
2.30169e-78	1.22822	0.211	0.088	5.98209e-74	5	ARHGAP5
3.61672e-78	1.32063	0.279	0.133	9.39987e-74	5	STK38L
1.2006e-76	1.2834	0.219	0.095	3.12036e-72	5	PTGES3L
2.1689e-76	1.035	0.659	0.505	5.63697e-72	5	ENSSSCG00000055162
2.17286e-75	1.00231	0.273	0.13	5.64725e-71	5	XG
2.85216e-74	1.12003	0.441	0.28	7.41276e-70	5	ENSSSCG00000017146
3.00904e-74	1.10165	0.309	0.162	7.8205e-70	5	CPM
3.60522e-74	1.22797	0.209	0.089	9.36997e-70	5	ENSSSCG00000054818
4.28212e-73	1.01239	0.248	0.114	1.11292e-68	5	PPFIBP2
9.98174e-72	1.45789	0.299	0.162	2.59425e-67	5	ABCA1
3.08493e-71	1.05459	0.275	0.138	8.01774e-67	5	NR1H3
3.69701e-69	1.00992	0.271	0.135	9.60853e-65	5	ENSSSCG00000038991
6.38703e-69	1.15961	0.218	0.098	1.65999e-64	5	INPP5A
3.6902e-68	1.39971	0.203	0.09	9.59083e-64	5	ELL2
1.78879e-66	1.45987	0.342	0.201	4.64905e-62	5	EPSTI1
1.80184e-64	1.08914	0.246	0.121	4.68298e-60	5	PIGP
6.88402e-64	1.24724	0.375	0.231	1.78916e-59	5	ZNFX1
2.02575e-63	1.06158	0.336	0.195	5.26493e-59	5	LGALS3BP
2.31421e-61	1.21061	0.359	0.214	6.01463e-57	5	SOD2
2.67761e-61	1.11427	0.222	0.107	6.95911e-57	5	ENSSSCG00000051566
2.86614e-58	1.18804	0.229	0.112	7.44909e-54	5	TRIB1
4.54831e-52	1.00938	0.455	0.31	1.18211e-47	5	NCF1
0	6.06843	0.977	0.044	0	6	RAB7B
0	6.55963	0.931	0.028	0	6	CLNK
0	4.41912	0.946	0.054	0	6	TOX
0	4.70002	0.88	0.063	0	6	XIRP2
0	4.77593	0.971	0.156	0	6	ARHGAP18
0	3.89446	0.922	0.113	0	6	ANPEP
0	3.53483	0.973	0.17	0	6	XCR1
0	4.42875	0.992	0.19	0	6	BATF3
0	3.14775	0.944	0.172	0	6	ENSSSCG00000039222
0	3.89676	0.795	0.026	0	6	ATP9A
0	3.25947	0.873	0.148	0	6	ENSSSCG00000060097
0	3.6741	0.795	0.074	0	6	SETBP1
0	3.32855	0.966	0.249	0	6	ID2
0	3.19574	0.98	0.267	0	6	RAB32
0	5.23619	0.751	0.042	0	6	NEBL
0	2.81655	0.951	0.262	0	6	ENSSSCG00000030300
0	4.62876	0.737	0.055	0	6	DNASE1L3
0	2.62412	0.929	0.248	0	6	SHTN1
0	2.82024	0.787	0.107	0	6	ENSSSCG00000015664
0	2.65633	0.893	0.22	0	6	PRKCQ
0	2.91899	0.808	0.144	0	6	SLAMF7
0	2.51305	0.902	0.241	0	6	DOP1B
0	5.89061	0.645	0.019	0	6	GNA14
0	2.27747	0.827	0.203	0	6	ENSSSCG00000009239
0	2.2845	0.955	0.336	0	6	CHST11
0	2.45558	0.869	0.259	0	6	ZNF366
0	2.45029	0.867	0.265	0	6	UQCC5
0	2.27838	0.919	0.318	0	6	MPEG1
0	2.42309	0.756	0.164	0	6	RAMP1
0	5.40583	0.609	0.02	0	6	SNX22
0	2.92575	0.997	0.411	0	6	CADM1
0	1.86804	0.876	0.292	0	6	GSAP
0	2.89494	0.644	0.063	0	6	CD34
0	4.16751	0.589	0.01	0	6	CD226
0	1.60065	0.849	0.274	0	6	NCOA7
0	3.71987	0.636	0.067	0	6	MDK
0	2.72542	0.719	0.152	0	6	ADGB
0	2.20386	0.988	0.429	0	6	FGD2
0	1.71831	0.981	0.427	0	6	SLC8A1
0	1.76282	0.934	0.383	0	6	RGS10
0	1.9678	0.767	0.222	0	6	FAR2
0	2.149	0.728	0.192	0	6	NFATC2
0	2.23196	0.706	0.174	0	6	GNG12
0	2.49005	0.953	0.423	0	6	UBASH3B
0	1.61637	0.961	0.431	0	6	S100A11
0	2.28559	0.649	0.122	0	6	MFSD6
0	2.34285	0.94	0.415	0	6	NSMAF
0	1.60619	0.961	0.436	0	6	LY86
0	2.18571	0.65	0.126	0	6	ENSSSCG00000050944
0	1.79499	0.844	0.32	0	6	MBOAT1
0	1.40371	0.797	0.276	0	6	PKIB
0	3.42123	0.578	0.057	0	6	STX3
0	1.81663	0.84	0.321	0	6	GCA
0	3.23479	0.608	0.091	0	6	PRKG1
0	2.09051	0.94	0.423	0	6	RAB30
0	1.6951	0.822	0.312	0	6	MFNG
0	3.63734	0.55	0.04	0	6	CLEC7A
0	1.94219	0.954	0.455	0	6	IL6ST
0	1.60161	0.985	0.488	0	6	C1orf54
0	2.28004	0.655	0.16	0	6	P2RY12
0	1.21283	0.974	0.487	0	6	IRAK2
0	1.46551	0.847	0.361	0	6	ENTPD4
0	1.70013	0.692	0.21	0	6	LY75
0	1.72623	0.795	0.314	0	6	MFHAS1
0	1.4519	0.784	0.304	0	6	BIN1
0	2.29844	0.61	0.13	0	6	ENSSSCG00000052367
0	2.12413	0.612	0.134	0	6	PDE7B
0	1.14536	0.959	0.486	0	6	MYO1F
0	2.07332	0.687	0.215	0	6	LRRC1
0	1.65908	0.741	0.269	0	6	EBI3
0	3.37551	0.523	0.053	0	6	ST18
0	2.72763	0.543	0.075	0	6	LGMN
0	3.0533	0.498	0.031	0	6	GCSAM
0	1.77269	0.676	0.211	0	6	LRRC18
0	1.24877	0.796	0.331	0	6	ATXN1
0	2.26555	0.608	0.144	0	6	MAP4K3
0	1.43187	0.69	0.227	0	6	RUBCNL
0	2.06156	0.615	0.153	0	6	TEX9
0	1.11332	0.964	0.503	0	6	PAK1
0	1.96553	0.624	0.164	0	6	CD5
0	1.80168	0.758	0.299	0	6	ENSSSCG00000042827
0	1.50653	0.975	0.519	0	6	NCKAP5
0	1.28078	0.723	0.268	0	6	ADAM8
0	2.7631	0.524	0.07	0	6	ENSSSCG00000002709
0	1.30853	0.756	0.302	0	6	CD40
0	2.43052	0.988	0.535	0	6	ENSSSCG00000005453
0	1.43454	0.764	0.313	0	6	MVB12B
0	1.59185	0.846	0.395	0	6	UBN2
0	1.39232	0.847	0.397	0	6	FAM118A
0	1.65666	0.925	0.476	0	6	PIK3CG
0	1.04511	0.873	0.424	0	6	ARHGAP26
0	1.42836	0.96	0.511	0	6	PARVG
0	2.50744	0.532	0.09	0	6	ENSSSCG00000057824
0	1.65097	0.734	0.292	0	6	ATG16L1
0	1.23038	0.756	0.323	0	6	MBP
0	1.36438	0.714	0.282	0	6	NLRP3
0	1.41228	0.833	0.402	0	6	RUVBL1
0	1.60558	0.636	0.206	0	6	TMEM156
0	2.24068	0.596	0.166	0	6	ENAH
0	1.32974	0.664	0.236	0	6	ENSSSCG00000007719
0	1.4316	0.675	0.247	0	6	FNBP1L
0	1.13992	0.927	0.501	0	6	PLEKHO1
0	2.22568	0.557	0.131	0	6	SAMD12
0	1.62138	0.74	0.314	0	6	SELENOI
0	2.4309	0.518	0.093	0	6	ATF7IP2
0	1.42529	0.796	0.372	0	6	PRKX
0	1.14021	0.938	0.515	0	6	ARHGAP22
0	2.48178	0.537	0.115	0	6	JAZF1
0	1.4522	0.695	0.273	0	6	PLEK
0	1.35362	0.661	0.245	0	6	ACOT7
0	1.31626	0.802	0.388	0	6	PI4K2A
0	4.02387	0.438	0.027	0	6	ESYT3
0	1.25125	0.763	0.353	0	6	CARM1
0	1.54926	0.643	0.235	0	6	ACSF3
0	1.46427	0.655	0.247	0	6	SLC2A13
0	2.01841	0.68	0.273	0	6	CENPP
0	2.08195	0.52	0.114	0	6	NOCT
0	4.69821	0.421	0.015	0	6	ENSSSCG00000053289
0	3.98849	0.43	0.024	0	6	GRAP2
0	1.37337	0.958	0.552	0	6	CAMK1D
0	1.88399	0.549	0.145	0	6	ENSSSCG00000060071
0	1.69922	0.611	0.209	0	6	ENSSSCG00000042386
0	1.64489	0.966	0.564	0	6	TPD52
0	2.15519	0.524	0.124	0	6	ENSSSCG00000039883
0	2.0974	0.898	0.501	0	6	ENSSSCG00000032141
0	1.16195	0.91	0.515	0	6	ENSSSCG00000058854
0	5.36051	0.405	0.011	0	6	CTTNBP2
0	1.93402	0.531	0.139	0	6	GCNT1
0	1.3058	0.525	0.133	0	6	TNS3
0	1.11602	0.885	0.499	0	6	PHACTR4
0	1.29914	0.893	0.508	0	6	HMGB2
0	2.50656	0.997	0.612	0	6	DENND1B
0	1.41522	0.915	0.531	0	6	CALM3
0	1.22691	0.904	0.521	0	6	TAP1
0	1.49622	0.595	0.215	0	6	RAB33B
0	1.80268	0.971	0.592	0	6	USP6NL
0	1.87017	0.488	0.11	0	6	LDLRAD4
0	2.48537	0.448	0.072	0	6	ENSSSCG00000057869
0	3.39191	0.999	0.625	0	6	PPA1
0	1.45296	0.572	0.198	0	6	BCL6
0	1.66207	0.543	0.174	0	6	RASA1
0	3.51298	0.404	0.035	0	6	B4GALT6
0	3.36077	0.404	0.035	0	6	EHF
0	2.19382	0.463	0.1	0	6	DOK6
0	3.421	0.394	0.036	0	6	UPK3A
0	1.80493	0.993	0.635	0	6	ENSSSCG00000015565
0	1.35525	0.513	0.156	0	6	HLA-DOB
0	2.45479	0.416	0.06	0	6	ENSSSCG00000056045
0	1.08574	0.918	0.564	0	6	RAB11A
0	4.5519	0.37	0.017	0	6	ITGA2
0	3.68325	0.376	0.029	0	6	TMEM40
0	1.7437	0.484	0.137	0	6	MRPL44
0	3.03522	0.413	0.066	0	6	ENSSSCG00000017920
0	2.31489	0.414	0.069	0	6	RHPN2
0	2.05379	0.485	0.14	0	6	STMN1
0	1.73298	0.462	0.122	0	6	TUBB6
0	1.18052	0.94	0.6	0	6	SPECC1
0	1.75029	0.446	0.107	0	6	RAB11FIP4
0	1.0297	0.989	0.65	0	6	C15orf48
0	2.05656	0.425	0.087	0	6	ENSSSCG00000051511
0	4.09945	0.351	0.019	0	6	PALM2AKAP2
0	3.1364	0.372	0.041	0	6	GNAI1
0	1.34896	0.971	0.642	0	6	PITPNA
0	3.40792	0.36	0.032	0	6	ENSSSCG00000057329
0	2.08383	0.411	0.083	0	6	CXCR3
0	1.0757	0.922	0.601	0	6	MGST3
0	1.03423	0.908	0.589	0	6	RALA
0	2.58747	0.377	0.058	0	6	ENSSSCG00000061589
0	2.04974	0.998	0.681	0	6	PIK3CB
0	1.48626	0.408	0.091	0	6	RNF150
0	2.39668	0.375	0.063	0	6	ENSSSCG00000058168
0	1.10755	0.942	0.634	0	6	GNA15
0	3.71998	0.338	0.031	0	6	CACNA2D1
0	1.90049	0.385	0.079	0	6	MPP7
0	1.13021	0.381	0.078	0	6	GPR157
0	2.76837	0.349	0.047	0	6	SLAMF8
0	4.53248	0.314	0.013	0	6	DUSP10
0	2.56996	0.342	0.044	0	6	HAVCR2
0	2.4857	0.345	0.052	0	6	ENOSF1
0	3.48827	0.319	0.026	0	6	KCNA3
0	3.87033	0.308	0.016	0	6	GLO1
0	2.53712	0.342	0.055	0	6	TYMS
0	2.8042	0.327	0.04	0	6	PPP1R14A
0	1.09125	0.936	0.649	0	6	HNRNPLL
0	3.22474	0.316	0.029	0	6	ITPRIPL1
0	1.43155	0.373	0.087	0	6	RASGRP1
0	1.9034	0.362	0.076	0	6	SUSD3
0	2.47378	0.341	0.056	0	6	SLC6A12
0	1.81611	0.383	0.099	0	6	FSD1L
0	1.13155	0.979	0.7	0	6	RNH1
0	1.41548	0.365	0.087	0	6	JUP
0	4.86101	0.283	0.01	0	6	ENSSSCG00000051968
0	2.68986	0.311	0.039	0	6	CLN8
0	3.24991	0.296	0.025	0	6	ZBED2
0	1.42271	0.975	0.707	0	6	ATP5MC1
0	1.41195	0.968	0.702	0	6	LRRFIP2
0	1.45607	0.99	0.725	0	6	PSMB9
0	1.05156	0.978	0.714	0	6	EVL
0	1.07439	0.984	0.721	0	6	TGFBI
[truncated: 2,477 more rows]

## Sheet: Ensembl ID to gene names
Ensembl ID	Gene Name
ENSECAG00000033662	ARHGAP24
ENSECAG00000023715	ATP5MG
ENSECAG00000037237	CD1A1
ENSECAG00000035085	CD1A4
ENSECAG00000022510	CD1E2
ENSECAG00000015753	CD200R1
ENSECAG00000016667	CD55
ENSECAG00000054445	CLEC4G
ENSECAG00000016578	CSF2RA
ENSECAG00000017143	ELA-DQB
ENSECAG00000022072	ELA-DRB
ENSECAG00000006663	FCGR3A
ENSECAG00000000436	FCN1
ENSECAG00000046289	GIMAP7
ENSECAG00000051827	ICOSLG
ENSECAG00000001923	IGKC
ENSECAG00000051569	IL32
ENSECAG00000057913	MS4A4A
ENSECAG00000041951	MS4A6A
ENSECAG00000033857	PILRA
ENSECAG00000031322	PLAAT4
ENSECAG00000010795	PTCRA
ENSECAG00000035439	RAB6B
ENSECAG00000024181	SIGLEC-5
ENSECAG00000035431	SIRPA
ENSECAG00000044733	TARM1
ENSECAG00000016251	TIMD4

## Sheet: Fig.1E_DEA_all_celltypes
Differential gene expression analysis (FindAllMarkers()): All celltypes, i.e. cDC2 (c0&c3&c4&c5) vs. cDC1 (c1) vs. pDC (c2) vs. DC progenitors (c6)
p_val	avg_log2FC	pct.1	pct.2	p_val_adj	cluster	gene
0	9.35734	0.954	0.006	0	progenitors	CD34
0	8.86548	0.954	0.011	0	progenitors	ENSECAG00000053279
0	8.30321	0.954	0.015	0	progenitors	DACH1
0	8.38664	0.954	0.018	0	progenitors	MEIS1
0	10.448	0.931	0.006	0	progenitors	DSCAML1
0	10.1768	0.908	0.003	0	progenitors	ADGRG1
0	10.9334	0.908	0.004	0	progenitors	NEGR1
0	8.06676	0.92	0.03	0	progenitors	PLCB1
0	7.28264	0.908	0.019	0	progenitors	C3H4orf19
0	9.59933	0.862	0.005	0	progenitors	ERG
0	10.2443	0.851	0.005	0	progenitors	PDE3A
0	8.5452	0.851	0.011	0	progenitors	SHANK2
0	7.05513	0.828	0.026	0	progenitors	SORCS1
0	7.1559	0.816	0.014	0	progenitors	FBLN2
0	6.35993	0.805	0.025	0	progenitors	TFPI
0	8.22109	0.782	0.008	0	progenitors	RNF220
0	7.54162	0.747	0.01	0	progenitors	GPR63
0	9.93704	0.736	0.002	0	progenitors	ZNF521
0	10.8041	0.713	0.001	0	progenitors	MYCT1
0	6.71918	0.713	0.018	0	progenitors	STN1
0	6.96806	0.701	0.013	0	progenitors	DNAJC6
0	10.9955	0.678	0.001	0	progenitors	RAB27B
0	8.99985	0.667	0.003	0	progenitors	TAL1
0	9.954	0.655	0.001	0	progenitors	HOXB5
0	7.96619	0.655	0.008	0	progenitors	FAM110B
0	8.43765	0.644	0.005	0	progenitors	SETBP1
0	9.41032	0.632	0.001	0	progenitors	EGFL7
0	10.582	0.609	0.001	0	progenitors	PGM5
0	8.75062	0.609	0.004	0	progenitors	SEMA3E
0	9.88817	0.586	0.001	0	progenitors	RAB37
0	9.71536	0.586	0.002	0	progenitors	GATA2
0	6.6465	0.586	0.011	0	progenitors	RBP2
0	11.0802	0.563	0.001	0	progenitors	KLHL1
0	8.43576	0.54	0.003	0	progenitors	PCSK6
0	7.00252	0.517	0.006	0	progenitors	COL18A1
0	6.83081	0.494	0.007	0	progenitors	CSF3R
0	11.1145	0.46	0	0	progenitors	EMID1
0	9.2763	0.46	0.001	0	progenitors	DIPK1B
0	7.95981	0.46	0.003	0	progenitors	KANK2
0	7.81423	0.46	0.003	0	progenitors	FAXC
0	7.11301	0.46	0.005	0	progenitors	ENSECAG00000052308
0	10.7485	0.425	0	0	progenitors	ENSECAG00000045256
0	8.99218	0.425	0.001	0	progenitors	ESAM
0	7.83152	0.425	0.003	0	progenitors	LRRC49
0	8.16872	0.425	0.004	0	progenitors	PTPRM
0	9.76767	0.414	0.001	0	progenitors	SOBP
0	8.34334	0.414	0.001	0	progenitors	TMEM44
0	7.70495	0.414	0.002	0	progenitors	HOXA10
0	7.92323	0.402	0.002	0	progenitors	PLEKHA7
0	7.9743	0.368	0.002	0	progenitors	ENTPD3
0	9.49503	0.356	0	0	progenitors	ROBO4
0	8.12136	0.356	0.001	0	progenitors	ENSECAG00000031200
0	7.89286	0.356	0.002	0	progenitors	ENSECAG00000035738
0	10.8666	0.345	0	0	progenitors	ENSECAG00000045251
0	8.64758	0.345	0	0	progenitors	GATA3
0	9.49737	0.345	0.001	0	progenitors	ADAMTS3
0	10.0763	0.333	0	0	progenitors	BCAM
0	9.49205	0.333	0.001	0	progenitors	CNKSR2
0	9.37067	0.333	0.001	0	progenitors	HLF
0	9.77363	0.333	0.001	0	progenitors	HS3ST3A1
5.71599e-306	7.5758	0.989	0.049	1.21882e-301	progenitors	DOK6
6.22641e-305	7.38109	0.437	0.005	1.32766e-300	progenitors	ENSECAG00000000105
7.08588e-303	7.30479	0.529	0.009	1.51092e-298	progenitors	ENSECAG00000048479
1.43223e-301	8.68829	0.299	0.001	3.05394e-297	progenitors	STK33
1.95193e-301	8.36868	0.299	0.001	4.16211e-297	progenitors	ENSECAG00000051810
1.86508e-300	7.75	0.356	0.002	3.97692e-296	progenitors	ENSECAG00000054489
4.05372e-300	8.43396	0.379	0.003	8.64374e-296	progenitors	ADAMTS12
4.28234e-296	7.7112	0.31	0.001	9.13122e-292	progenitors	ENSECAG00000055947
6.8934e-296	7.61484	0.31	0.001	1.46988e-291	progenitors	ZNF507
1.06959e-295	7.65678	0.31	0.001	2.28069e-291	progenitors	SLC8A3
2.20229e-291	10.5184	0.241	0	4.69595e-287	progenitors	SPTA1
7.13011e-288	9.06463	0.437	0.006	1.52035e-283	progenitors	LSAMP
2.79246e-285	8.00239	0.46	0.007	5.95437e-281	progenitors	ANGPT1
1.54478e-283	6.46924	0.529	0.01	3.29394e-279	progenitors	ZNF704
4.68962e-283	9.25541	0.333	0.002	9.99968e-279	progenitors	ANO4
2.38624e-279	9.25599	0.253	0	5.08818e-275	progenitors	SOX18
2.74023e-277	6.42695	0.747	0.027	5.84299e-273	progenitors	RAI14
2.04117e-274	8.23876	0.276	0.001	4.3524e-270	progenitors	HFM1
9.60697e-268	6.27825	0.598	0.015	2.04849e-263	progenitors	TNIK
3.80979e-264	9.9842	0.23	0	8.12361e-260	progenitors	ENSECAG00000053371
3.48396e-262	5.63079	0.529	0.011	7.42884e-258	progenitors	OBSL1
1.42717e-258	7.14963	0.356	0.004	3.04315e-254	progenitors	HOXB8
2.74672e-255	5.94251	0.678	0.023	5.85683e-251	progenitors	PARD3B
2.63835e-254	9.45962	0.241	0.001	5.62576e-250	progenitors	SLC45A3
4.84077e-253	5.79021	0.609	0.018	1.0322e-248	progenitors	EHD2
6.24653e-250	9.8338	0.207	0	1.33195e-245	progenitors	TFPI2
1.84715e-248	5.97815	0.713	0.027	3.93869e-244	progenitors	TUBB2B
2.39308e-245	7.20578	0.333	0.003	5.10276e-241	progenitors	CAVIN1
2.07851e-242	9.03808	0.368	0.005	4.43201e-238	progenitors	CPA6
2.24858e-237	6.33939	0.448	0.009	4.79464e-233	progenitors	ICA1
2.28186e-234	8.28818	0.241	0.001	4.86562e-230	progenitors	SOSTDC1
1.45655e-230	10.285	0.253	0.001	3.10581e-226	progenitors	CCR9
1.00625e-228	6.41428	0.483	0.011	2.14563e-224	progenitors	PHETA1
3.25636e-228	5.43943	0.667	0.026	6.94353e-224	progenitors	PDGFC
2.96013e-223	6.48448	0.437	0.009	6.31188e-219	progenitors	SEMA6A
9.13675e-223	6.08468	0.414	0.008	1.94823e-218	progenitors	PTPN7
4.91409e-221	8.35656	0.23	0.001	1.04783e-216	progenitors	CADM2
2.23875e-217	7.32534	0.31	0.003	4.7737e-213	progenitors	ARHGAP23
8.97998e-215	7.14475	0.253	0.002	1.9148e-210	progenitors	AR
2.07936e-214	6.71819	0.402	0.008	4.43382e-210	progenitors	GRIA3
4.08633e-214	5.59992	0.862	0.053	8.71329e-210	progenitors	HOXA9
9.09449e-214	7.10715	0.276	0.002	1.93922e-209	progenitors	ENSECAG00000000968
4.05936e-208	6.46439	0.448	0.011	8.65578e-204	progenitors	DPYSL3
9.77989e-205	6.07018	0.563	0.02	2.08537e-200	progenitors	ENSECAG00000057805
3.72452e-202	5.35488	0.632	0.027	7.94179e-198	progenitors	SASH1
9.54324e-201	5.70571	0.506	0.016	2.0349e-196	progenitors	ENSECAG00000023297
1.62276e-199	6.39857	0.483	0.014	3.46022e-195	progenitors	CABCOCO1
2.97814e-197	7.21756	0.276	0.003	6.35029e-193	progenitors	RBFOX2
8.28541e-197	7.51757	0.23	0.001	1.7667e-192	progenitors	LRATD2
1.53248e-196	5.51476	0.494	0.015	3.26771e-192	progenitors	CABLES1
1.59465e-195	7.03656	0.241	0.002	3.40028e-191	progenitors	HOXA3
8.59295e-194	6.55101	0.333	0.005	1.83227e-189	progenitors	CFAP69
1.15002e-193	6.03092	0.345	0.006	2.45219e-189	progenitors	XK
7.34554e-192	5.11066	0.782	0.048	1.56629e-187	progenitors	EPS8
9.46432e-190	8.21794	0.471	0.015	2.01808e-185	progenitors	PDE1C
9.3534e-186	5.8799	0.54	0.021	1.99443e-181	progenitors	SGMS2
1.02537e-183	6.15588	0.575	0.024	2.1864e-179	progenitors	ENSECAG00000056831
2.29015e-177	6.54285	0.299	0.005	4.88328e-173	progenitors	PLTP
1.07137e-176	5.56619	0.621	0.031	2.28447e-172	progenitors	PTPRB
3.45721e-173	5.85196	0.632	0.033	7.37181e-169	progenitors	SCML4
1.15342e-172	4.82362	0.644	0.034	2.45945e-168	progenitors	TCAF1
4.87044e-172	5.01035	0.598	0.028	1.03852e-167	progenitors	GPR39
2.63893e-168	5.1425	0.598	0.029	5.627e-164	progenitors	HOXA5
8.06226e-168	5.46753	0.897	0.082	1.71912e-163	progenitors	CHN1
1.15368e-167	5.2838	0.943	0.094	2.45998e-163	progenitors	ENSECAG00000000910
9.13622e-165	6.23074	0.31	0.006	1.94812e-160	progenitors	ENSECAG00000015885
2.04428e-161	4.72755	0.586	0.03	4.35901e-157	progenitors	ZNF827
1.34723e-158	6.20327	0.299	0.006	2.8727e-154	progenitors	ENSECAG00000045049
5.15858e-158	4.88462	0.644	0.038	1.09996e-153	progenitors	TTC7B
1.45292e-156	6.22368	0.276	0.005	3.09805e-152	progenitors	ANKEF1
1.04848e-153	5.37098	0.816	0.07	2.23567e-149	progenitors	IKZF2
2.95627e-151	4.82687	0.839	0.076	6.30365e-147	progenitors	ALOX5AP
2.55575e-148	7.19743	0.207	0.002	5.44963e-144	progenitors	THRB
9.23546e-147	5.13936	0.851	0.083	1.96928e-142	progenitors	CD200
9.55468e-147	6.43792	0.253	0.004	2.03734e-142	progenitors	NMT2
4.53043e-145	5.01613	0.69	0.05	9.66024e-141	progenitors	STXBP5
5.10294e-143	6.10457	0.31	0.008	1.0881e-138	progenitors	LRRC70
2.93456e-142	4.62306	0.793	0.072	6.25737e-138	progenitors	ZDHHC2
8.00803e-141	4.53645	0.517	0.026	1.70755e-136	progenitors	ETS1
1.32875e-138	6.57429	0.207	0.003	2.83329e-134	progenitors	DYNC2LI1
2.98395e-134	5.6756	0.425	0.018	6.36267e-130	progenitors	CMTM8
7.1095e-134	4.66933	0.782	0.072	1.51596e-129	progenitors	ADGRG6
3.53218e-133	6.15267	0.241	0.004	7.53166e-129	progenitors	TERT
1.6518e-132	4.88649	0.586	0.038	3.52214e-128	progenitors	ELOVL6
2.90503e-132	5.63958	0.23	0.004	6.1944e-128	progenitors	BMPR1B
7.03715e-130	6.25504	0.287	0.007	1.50053e-125	progenitors	TSPAN8
8.44415e-130	5.55551	0.368	0.013	1.80055e-125	progenitors	MS4A2
2.23682e-129	5.75852	0.299	0.008	4.76957e-125	progenitors	HOXA6
3.39375e-129	4.97182	0.471	0.024	7.2365e-125	progenitors	DIPK1C
2.41131e-128	6.69355	0.264	0.006	5.14164e-124	progenitors	ELOVL4
5.01234e-127	6.15759	0.345	0.012	1.06878e-122	progenitors	PLCB4
7.07182e-127	4.50973	0.966	0.135	1.50792e-122	progenitors	IGHM
1.76377e-125	4.87703	0.529	0.032	3.76089e-121	progenitors	PLSCR4
2.24081e-123	6.65127	0.977	0.16	4.77809e-119	progenitors	MSI2
3.48738e-123	5.71877	0.287	0.008	7.43614e-119	progenitors	ENSECAG00000036844
1.25996e-122	4.84581	0.425	0.02	2.68662e-118	progenitors	BRDT
8.44857e-121	5.86984	0.253	0.006	1.80149e-116	progenitors	ZNRF3
9.78501e-121	5.21815	0.402	0.018	2.08646e-116	progenitors	ENC1
5.98262e-120	4.81877	0.471	0.026	1.27567e-115	progenitors	CHSY3
1.65683e-119	6.09787	0.218	0.004	3.53287e-115	progenitors	AMDHD1
4.52596e-119	4.63861	0.897	0.121	9.65071e-115	progenitors	PBX1
7.3063e-118	5.26966	0.494	0.03	1.55792e-113	progenitors	KLHL32
1.44457e-115	4.23183	0.77	0.084	3.08025e-111	progenitors	ENSECAG00000006668
4.90376e-115	7.34238	0.241	0.006	1.04563e-110	progenitors	LTC4S
7.67448e-115	4.29872	0.54	0.037	1.63643e-110	progenitors	APP
9.86127e-113	6.20908	0.207	0.004	2.10272e-108	progenitors	CWH43
5.76726e-112	4.48207	0.77	0.087	1.22975e-107	progenitors	NAALADL2
1.25611e-111	4.86907	0.655	0.061	2.67841e-107	progenitors	DLG2
1.5386e-111	6.50607	0.218	0.005	3.28076e-107	progenitors	GNA14
1.80344e-111	3.52375	0.943	0.136	3.84548e-107	progenitors	ENSECAG00000002390
5.2308e-108	3.99727	0.54	0.039	1.11536e-103	progenitors	NCKAP1
6.73387e-107	4.16081	0.494	0.033	1.43586e-102	progenitors	ENSECAG00000055839
5.97258e-106	4.2176	0.851	0.122	1.27353e-101	progenitors	TEC
3.43127e-105	4.55646	0.92	0.153	7.3165e-101	progenitors	ENSECAG00000009881
3.25457e-103	5.30379	0.31	0.012	6.93972e-99	progenitors	PEAR1
3.28456e-103	4.21855	0.552	0.044	7.00367e-99	progenitors	CCND2
9.96166e-103	6.0931	0.333	0.015	2.12413e-98	progenitors	KCNN2
3.49689e-102	6.08236	0.31	0.012	7.45641e-98	progenitors	ENSECAG00000056825
1.18405e-100	4.57239	0.885	0.141	2.52476e-96	progenitors	ENSECAG00000049025
6.22063e-100	4.609	0.494	0.035	1.32643e-95	progenitors	CCDC158
6.62756e-100	4.13273	0.46	0.03	1.41319e-95	progenitors	EPDR1
9.9248e-100	5.69505	0.23	0.006	2.11627e-95	progenitors	ENSECAG00000055915
1.09164e-99	5.09511	0.483	0.035	2.32771e-95	progenitors	ENSECAG00000048396
8.51714e-99	5.27202	0.287	0.011	1.81611e-94	progenitors	TXK
1.08407e-97	8.55985	0.264	0.009	2.31156e-93	progenitors	GPC5
1.49145e-96	4.31064	0.506	0.039	3.18022e-92	progenitors	TMEM204
6.92566e-95	4.9868	0.299	0.012	1.47676e-90	progenitors	ENSECAG00000052221
1.45681e-94	4.60759	0.379	0.021	3.10635e-90	progenitors	SMPDL3B
7.76079e-93	3.67429	0.851	0.137	1.65483e-88	progenitors	CADPS2
1.89386e-91	3.88938	0.517	0.043	4.03829e-87	progenitors	LDLR
1.50241e-90	5.50445	0.23	0.007	3.2036e-86	progenitors	ENSECAG00000055254
1.27074e-89	4.34429	0.655	0.076	2.70961e-85	progenitors	PPP1R9A
1.37112e-89	4.58737	0.517	0.045	2.92364e-85	progenitors	PPFIBP1
2.4522e-89	5.86372	0.368	0.022	5.22883e-85	progenitors	ENSECAG00000050027
1.10785e-88	4.35693	0.609	0.067	2.36227e-84	progenitors	ENSECAG00000022844
3.21593e-88	5.25506	0.368	0.022	6.85732e-84	progenitors	FAR2
6.19848e-88	4.82013	0.368	0.022	1.3217e-83	progenitors	ST6GALNAC3
6.47175e-88	4.06111	0.701	0.089	1.37997e-83	progenitors	ENSECAG00000021962
1.02342e-87	4.67234	0.517	0.045	2.18225e-83	progenitors	WNK2
3.25912e-87	4.88873	0.276	0.011	6.94943e-83	progenitors	ZNF462
1.15045e-86	3.89996	0.724	0.095	2.45311e-82	progenitors	KIT
7.56009e-86	4.17766	0.586	0.062	1.61204e-81	progenitors	BEND7
1.18342e-85	5.2229	0.276	0.012	2.52341e-81	progenitors	ALDH1A1
3.22171e-85	5.44408	0.207	0.006	6.86965e-81	progenitors	LDLRAP1
1.72235e-84	4.65696	0.333	0.018	3.67256e-80	progenitors	ENSECAG00000056303
2.05745e-80	5.0267	0.264	0.012	4.3871e-76	progenitors	PHGDH
2.17489e-80	3.97478	0.724	0.108	4.63751e-76	progenitors	ENSECAG00000051883
2.27305e-79	3.7594	0.839	0.156	4.84683e-75	progenitors	ENSECAG00000048855
8.19602e-78	6.54604	0.218	0.008	1.74764e-73	progenitors	TNFRSF4
1.93876e-77	4.14635	0.529	0.055	4.13401e-73	progenitors	INKA1
4.11864e-77	4.53394	0.253	0.011	8.78218e-73	progenitors	SERINC2
7.38815e-77	3.93785	0.851	0.167	1.57538e-72	progenitors	MED12L
1.036e-76	4.58319	0.333	0.021	2.20907e-72	progenitors	ZBTB16
7.81186e-76	4.19438	0.494	0.049	1.66572e-71	progenitors	ZNF711
2.24262e-75	3.92641	0.621	0.078	4.78193e-71	progenitors	CNTN1
1.50198e-74	3.80219	0.92	0.212	3.20267e-70	progenitors	PDE4D
5.29577e-74	4.84225	0.276	0.014	1.12922e-69	progenitors	ENSECAG00000037418
5.92857e-74	4.25204	0.448	0.04	1.26415e-69	progenitors	SESN1
1.7791e-72	4.33788	0.345	0.023	3.79358e-68	progenitors	RPH3AL
2.0405e-72	4.3917	0.391	0.031	4.35095e-68	progenitors	MAST4
4.01348e-72	4.78054	0.345	0.024	8.55795e-68	progenitors	ZFPM2
6.58748e-72	4.08768	0.299	0.017	1.40465e-67	progenitors	HOXA7
5.63583e-71	4.45579	0.402	0.033	1.20173e-66	progenitors	LCK
1.98856e-70	1.62284	0.897	0.148	4.2402e-66	progenitors	PCDH17
5.52998e-70	4.76816	0.621	0.089	1.17916e-65	progenitors	CSRNP3
1.46462e-69	4.98058	0.483	0.052	3.12301e-65	progenitors	ENSECAG00000043521
1.99309e-69	3.75447	0.563	0.069	4.24987e-65	progenitors	SOX12
2.981e-68	3.54632	0.609	0.083	6.35639e-64	progenitors	ENSECAG00000057723
4.85856e-67	3.82255	0.379	0.031	1.03599e-62	progenitors	PLK2
1.15794e-66	3.84494	0.816	0.171	2.46907e-62	progenitors	IFT80
2.07442e-66	3.84589	0.368	0.029	4.42328e-62	progenitors	XRCC3
9.06849e-65	3.66091	0.839	0.199	1.93367e-60	progenitors	CNNM2
1.39244e-64	4.18315	0.402	0.037	2.9691e-60	progenitors	CCDC149
1.68832e-64	5.19398	0.207	0.009	3.60001e-60	progenitors	ENSECAG00000000419
2.1723e-64	3.47942	0.816	0.18	4.632e-60	progenitors	ENSECAG00000037336
2.80928e-64	2.76464	0.897	0.213	5.99023e-60	progenitors	BEX4
2.8543e-64	4.40011	0.391	0.035	6.08622e-60	progenitors	ENOX1
3.99199e-64	3.92626	0.621	0.095	8.51212e-60	progenitors	HMGA2
7.10707e-64	3.5016	0.46	0.049	1.51544e-59	progenitors	PLD3
1.09213e-63	4.59916	0.264	0.015	2.32875e-59	progenitors	ENSECAG00000052280
1.88837e-63	3.73068	0.885	0.23	4.02657e-59	progenitors	INPP4B
6.55963e-63	3.1891	0.828	0.186	1.39871e-58	progenitors	PLOD2
6.66695e-63	4.07424	0.391	0.036	1.42159e-58	progenitors	CDCA7
8.67436e-63	4.21383	0.287	0.019	1.84963e-58	progenitors	CRACR2A
9.16031e-63	3.72459	0.506	0.061	1.95325e-58	progenitors	STAP1
9.53602e-63	4.671	0.276	0.017	2.03337e-58	progenitors	DDX60
1.94283e-62	3.24346	0.839	0.191	4.14269e-58	progenitors	PAM
7.13391e-62	4.34923	0.92	0.295	1.52116e-57	progenitors	CDK6
3.15597e-61	4.09395	0.31	0.022	6.72947e-57	progenitors	PROS1
4.79272e-61	4.04959	0.46	0.052	1.02195e-56	progenitors	ENSECAG00000010204
6.74843e-60	5.19468	0.218	0.011	1.43897e-55	progenitors	TRPC1
6.88813e-60	4.57181	0.299	0.021	1.46876e-55	progenitors	ENSECAG00000054378
1.41782e-59	3.9193	0.552	0.08	3.02322e-55	progenitors	FGD5
4.35461e-59	3.64295	0.552	0.079	9.28534e-55	progenitors	PAWR
4.47094e-59	4.77422	0.241	0.014	9.53338e-55	progenitors	ENSECAG00000045623
5.32103e-59	3.33876	0.701	0.137	1.1346e-54	progenitors	NOCT
8.87215e-59	3.26756	0.552	0.076	1.89181e-54	progenitors	MBOAT2
1.23776e-58	3.41454	0.678	0.125	2.63928e-54	progenitors	AHI1
1.70094e-57	3.26087	0.598	0.093	3.62692e-53	progenitors	PKP4
2.57528e-57	2.90642	0.793	0.184	5.49126e-53	progenitors	BEX3
8.46188e-57	3.7933	0.529	0.076	1.80433e-52	progenitors	ENSECAG00000019052
1.2717e-56	2.63801	0.69	0.118	2.71164e-52	progenitors	GCNT1
1.78147e-56	3.979	0.322	0.026	3.79863e-52	progenitors	ENSECAG00000034991
2.18825e-56	4.51151	0.414	0.045	4.66601e-52	progenitors	SGCD
3.2675e-56	4.27508	0.31	0.025	6.9673e-52	progenitors	ENSECAG00000057766
3.90191e-56	4.96686	0.356	0.034	8.32005e-52	progenitors	ZNF503
7.71113e-56	3.54061	0.586	0.098	1.64424e-51	progenitors	ENSECAG00000033470
1.11373e-55	2.80487	0.828	0.196	2.3748e-51	progenitors	MICU3
1.88301e-55	3.37412	0.908	0.286	4.01514e-51	progenitors	CD109
3.89522e-55	3.43621	0.621	0.104	8.30578e-51	progenitors	GPR174
4.33446e-55	3.95886	0.276	0.019	9.24237e-51	progenitors	LURAP1L
6.78986e-55	3.71616	0.425	0.049	1.4478e-50	progenitors	PDLIM1
7.69038e-55	4.33031	0.31	0.026	1.63982e-50	progenitors	ENSECAG00000050426
1.9034e-54	3.83891	0.31	0.025	4.05862e-50	progenitors	CFI
1.98466e-53	4.20083	0.253	0.017	4.23188e-49	progenitors	DYNC2H1
2.04741e-53	4.37006	0.241	0.015	4.3657e-49	progenitors	C19H3orf52
3.44784e-53	3.61134	0.414	0.047	7.35183e-49	progenitors	ENSECAG00000055774
4.29365e-53	4.20197	0.977	0.56	9.15536e-49	progenitors	ENSECAG00000049939
6.02312e-53	3.10836	1	0.736	1.28431e-48	progenitors	SSBP2
1.16126e-52	3.65073	0.805	0.214	2.47615e-48	progenitors	BCL2
1.68298e-52	2.67557	0.897	0.248	3.58863e-48	progenitors	ADAM22
4.03675e-52	3.00782	0.77	0.177	8.60757e-48	progenitors	OCIAD2
5.70254e-52	4.14195	0.241	0.016	1.21595e-47	progenitors	DTL
9.88574e-52	3.73315	0.471	0.064	2.10794e-47	progenitors	TSPAN9
6.36599e-51	3.85359	0.31	0.027	1.35742e-46	progenitors	CCDC92
6.57439e-51	3.50584	0.356	0.036	1.40186e-46	progenitors	ZC2HC1A
7.21297e-51	3.94188	0.322	0.03	1.53802e-46	progenitors	GYG2
7.89848e-51	4.12742	0.471	0.067	1.68419e-46	progenitors	EMCN
1.11369e-50	3.18895	0.632	0.124	2.37473e-46	progenitors	FAH
2.47082e-49	4.06963	0.207	0.012	5.26853e-45	progenitors	PPP1R3B
3.03405e-49	3.42182	0.977	0.415	6.4695e-45	progenitors	HIVEP3
3.422e-49	2.9383	0.575	0.096	7.29673e-45	progenitors	LAT
3.62344e-49	3.36411	0.552	0.094	7.72626e-45	progenitors	VWA5A
4.29366e-49	3.76951	0.31	0.029	9.15537e-45	progenitors	SPA17
4.03362e-48	3.71329	0.931	0.399	8.60088e-44	progenitors	RBPMS
9.8173e-48	4.19878	0.333	0.035	2.09334e-43	progenitors	ENSECAG00000054069
1.65389e-47	3.31037	0.471	0.068	3.5266e-43	progenitors	ENSECAG00000044963
3.86885e-47	3.51275	0.402	0.051	8.24955e-43	progenitors	TRIM47
4.16299e-47	3.02297	0.632	0.128	8.87674e-43	progenitors	PIK3C2B
4.90223e-47	3.96201	0.322	0.032	1.0453e-42	progenitors	LZTFL1
6.89147e-47	3.29312	0.517	0.085	1.46947e-42	progenitors	STK39
8.23542e-47	3.07793	0.839	0.264	1.75604e-42	progenitors	GLIPR1L2
8.36779e-47	3.79681	0.31	0.03	1.78426e-42	progenitors	SLC29A1
2.41969e-46	3.00943	0.425	0.056	5.1595e-42	progenitors	NBEA
4.62109e-46	3.00367	0.782	0.226	9.85355e-42	progenitors	RPS6KA2
4.6543e-46	3.11139	0.828	0.241	9.92437e-42	progenitors	SCMH1
6.76597e-46	2.62875	0.77	0.196	1.44271e-41	progenitors	RNF150
1.09357e-45	3.89226	0.345	0.038	2.33181e-41	progenitors	CFAP70
1.47853e-45	3.20599	0.69	0.161	3.15267e-41	progenitors	CRPPA
1.73155e-45	3.24019	0.517	0.087	3.69218e-41	progenitors	MYB
1.94386e-45	3.89978	0.379	0.046	4.14489e-41	progenitors	ENSECAG00000044368
2.42499e-45	2.41513	0.989	0.66	5.17082e-41	progenitors	ATP8B4
6.005e-45	3.47388	0.425	0.058	1.28045e-40	progenitors	DEPTOR
7.00956e-45	2.48237	0.874	0.29	1.49465e-40	progenitors	KLHDC2
7.72443e-45	3.48944	0.368	0.044	1.64708e-40	progenitors	PIK3IP1
7.93327e-45	3.25278	0.402	0.052	1.69161e-40	progenitors	TESPA1
8.82028e-45	3.025	0.379	0.046	1.88075e-40	progenitors	ADARB1
1.24651e-44	3.03711	0.655	0.15	2.65793e-40	progenitors	ENSECAG00000024343
1.38278e-44	3.26183	0.851	0.292	2.94849e-40	progenitors	ENSECAG00000060045
4.03625e-44	3.15592	0.437	0.062	8.6065e-40	progenitors	ENSECAG00000057518
1.24556e-43	4.33795	0.207	0.014	2.6559e-39	progenitors	TMEM151B
1.65328e-43	3.65233	0.299	0.03	3.52528e-39	progenitors	FUZ
1.9419e-43	5.43796	0.207	0.014	4.14072e-39	progenitors	FILIP1
2.05912e-43	4.02731	0.368	0.046	4.39066e-39	progenitors	PHLDB3
2.11643e-43	2.41858	0.816	0.24	4.51287e-39	progenitors	PLD1
4.5071e-43	3.18492	0.54	0.097	9.61048e-39	progenitors	INSR
1.06051e-42	2.84535	0.54	0.097	2.26133e-38	progenitors	ARL4C
1.39413e-42	3.17784	0.379	0.049	2.97271e-38	progenitors	ENSECAG00000058574
1.79028e-42	1.13087	0.874	0.22	3.81741e-38	progenitors	ZDHHC14
2.23358e-42	3.44006	0.345	0.041	4.76267e-38	progenitors	ENSECAG00000052735
2.55389e-42	3.17362	0.391	0.052	5.44566e-38	progenitors	PLAG1
2.57989e-42	2.84411	0.701	0.177	5.50109e-38	progenitors	TUSC3
2.70813e-42	3.5794	0.276	0.026	5.77454e-38	progenitors	ENSECAG00000034913
2.92657e-42	3.10788	0.402	0.054	6.24032e-38	progenitors	CCDC18
3.65229e-42	2.64781	0.966	0.621	7.78777e-38	progenitors	PITPNC1
4.76409e-42	3.18376	0.667	0.164	1.01585e-37	progenitors	LAPTM4B
5.03834e-42	2.64115	0.724	0.201	1.07432e-37	progenitors	UXS1
8.17661e-42	3.35903	0.322	0.036	1.7435e-37	progenitors	ENSECAG00000052421
9.61302e-42	0.900641	1	1	2.04978e-37	progenitors	RPL24
9.77286e-42	3.89103	0.264	0.024	2.08387e-37	progenitors	ENSECAG00000053914
9.99755e-42	4.81945	0.218	0.017	2.13178e-37	progenitors	MAF
2.35287e-41	3.18947	0.494	0.087	5.01702e-37	progenitors	ENSECAG00000029009
2.62523e-41	3.13037	0.724	0.2	5.59778e-37	progenitors	PIK3R3
3.90647e-41	2.74645	0.632	0.149	8.32977e-37	progenitors	ENSECAG00000033026
5.51952e-41	2.21952	0.92	0.441	1.17693e-36	progenitors	SPINT2
8.60829e-41	3.24176	0.379	0.051	1.83555e-36	progenitors	CDC42EP3
1.42071e-40	3.1246	0.759	0.229	3.02938e-36	progenitors	ENSECAG00000051819
1.96166e-40	3.51932	0.425	0.066	4.18285e-36	progenitors	ALB
3.06818e-40	2.60061	0.92	0.415	6.54228e-36	progenitors	TEK
3.24291e-40	2.81803	0.586	0.12	6.91485e-36	progenitors	PDE7B
3.49222e-40	4.10075	0.437	0.07	7.44647e-36	progenitors	CDC42BPA
4.17918e-40	4.32262	0.218	0.017	8.91126e-36	progenitors	DNTT
4.92315e-40	2.82976	0.92	0.477	1.04976e-35	progenitors	ANKRD28
5.14811e-40	3.78564	0.483	0.085	1.09773e-35	progenitors	CFAP20DC
6.00255e-40	2.43055	0.851	0.271	1.27992e-35	progenitors	TOX
1.80776e-39	2.71403	0.667	0.173	3.85468e-35	progenitors	TESC
4.27112e-39	2.91588	0.494	0.091	9.1073e-35	progenitors	ENSECAG00000048447
5.44556e-39	3.44058	0.368	0.052	1.16116e-34	progenitors	SLC25A27
1.08717e-38	3.21217	0.483	0.088	2.31818e-34	progenitors	SPAG16
1.59322e-38	3.0249	0.54	0.106	3.39721e-34	progenitors	TBC1D19
2.7937e-38	2.82643	0.494	0.092	5.95701e-34	progenitors	ASNS
3.30537e-38	0.866555	1	1	7.04805e-34	progenitors	RPS20
3.35422e-38	2.74252	0.586	0.133	7.15221e-34	progenitors	JADE2
4.52246e-38	1.69783	0.989	0.742	9.64324e-34	progenitors	TSPO
5.80264e-38	3.03101	0.356	0.048	1.2373e-33	progenitors	HSPA2
6.48424e-38	2.14517	0.943	0.562	1.38263e-33	progenitors	FAM117A
6.78428e-38	0.631283	1	1	1.44661e-33	progenitors	LMLN
1.49139e-37	2.63325	0.529	0.099	3.18009e-33	progenitors	PROCR
1.69852e-37	0.817857	1	1	3.62176e-33	progenitors	RPL10
2.14722e-37	4.20512	0.218	0.019	4.57851e-33	progenitors	RORA
2.7986e-37	3.86812	0.218	0.018	5.96746e-33	progenitors	COBL
5.46757e-37	2.05509	0.897	0.328	1.16585e-32	progenitors	FLNB
6.88533e-37	3.07154	0.851	0.386	1.46816e-32	progenitors	SOX4
7.77144e-37	2.08556	0.885	0.43	1.6571e-32	progenitors	PTPMT1
1.02084e-36	3.72273	0.207	0.017	2.17674e-32	progenitors	PRXL2C
1.16577e-36	2.9828	0.586	0.139	2.48577e-32	progenitors	CHN2
1.32771e-36	3.29729	0.506	0.107	2.83108e-32	progenitors	ISYNA1
1.45828e-36	2.88074	0.402	0.063	3.1095e-32	progenitors	NOVA1
1.73565e-36	3.08704	0.425	0.07	3.70093e-32	progenitors	APPL2
1.85064e-36	2.16453	0.954	0.594	3.94611e-32	progenitors	VPS13A
2.03778e-36	0.659221	1	1	4.34516e-32	progenitors	RPL34
2.16091e-36	0.713476	1	1	4.60772e-32	progenitors	RPL9
2.48883e-36	2.60111	0.747	0.235	5.30694e-32	progenitors	MEI4
3.63064e-36	3.86332	0.23	0.021	7.74161e-32	progenitors	ENSECAG00000058428
5.17698e-36	2.78443	0.414	0.065	1.10389e-31	progenitors	USP13
5.98971e-36	3.44652	0.322	0.041	1.27718e-31	progenitors	IRAK1BP1
6.01427e-36	3.91512	0.414	0.068	1.28242e-31	progenitors	RASEF
6.062e-36	1.2967	1	0.979	1.2926e-31	progenitors	DDX27
7.3194e-36	2.97431	0.552	0.124	1.56072e-31	progenitors	ENSECAG00000040848
1.03754e-35	0.740955	1	1	2.21235e-31	progenitors	RPS14
1.05104e-35	3.5653	0.207	0.017	2.24114e-31	progenitors	ENSECAG00000028531
1.16366e-35	2.09755	0.943	0.67	2.48128e-31	progenitors	CD84
1.40593e-35	2.58004	0.713	0.212	2.99786e-31	progenitors	RANBP17
2.19628e-35	3.7396	0.345	0.05	4.68312e-31	progenitors	ENSECAG00000055761
2.35008e-35	2.4636	0.805	0.315	5.01107e-31	progenitors	ENSECAG00000030226
2.43483e-35	0.722582	1	1	5.19178e-31	progenitors	ENSECAG00000044360
3.39261e-35	3.78045	0.207	0.017	7.23407e-31	progenitors	PPP1R16B
4.56798e-35	3.18523	0.391	0.063	9.74029e-31	progenitors	CFAP68
5.15234e-35	1.9336	0.977	0.538	1.09863e-30	progenitors	CIRBP
5.38787e-35	2.65132	0.494	0.099	1.14886e-30	progenitors	LRP12
5.53198e-35	2.47328	0.782	0.268	1.17958e-30	progenitors	CXXC5
7.65271e-35	2.81169	0.471	0.092	1.63179e-30	progenitors	PCK2
8.97572e-35	2.77099	0.632	0.172	1.91389e-30	progenitors	PUS7
9.38442e-35	3.41432	0.31	0.04	2.00104e-30	progenitors	TNS1
1.12415e-34	2.00858	0.931	0.404	2.39702e-30	progenitors	ENSECAG00000060247
1.64432e-34	2.53516	0.908	0.498	3.50618e-30	progenitors	CDK17
1.71777e-34	3.52878	0.287	0.035	3.6628e-30	progenitors	CSTPP1
1.79147e-34	3.71419	0.23	0.022	3.81995e-30	progenitors	ABCC3
2.42823e-34	2.35097	0.828	0.334	5.17771e-30	progenitors	PGRMC1
2.62204e-34	3.6028	0.276	0.033	5.59098e-30	progenitors	CRACD
3.99771e-34	0.589304	1	1	8.52433e-30	progenitors	RPS3A
4.10219e-34	2.67049	0.609	0.158	8.74711e-30	progenitors	MARCKSL1
4.28924e-34	3.30911	0.264	0.029	9.14594e-30	progenitors	PIM2
4.49767e-34	3.12748	0.345	0.05	9.59038e-30	progenitors	RGL1
4.89971e-34	2.69014	0.506	0.105	1.04477e-29	progenitors	ARMC2
5.41979e-34	0.657935	1	1	1.15566e-29	progenitors	RPL38
6.99508e-34	1.61985	0.977	0.853	1.49156e-29	progenitors	PSIP1
7.41249e-34	2.67245	0.494	0.1	1.58057e-29	progenitors	CARMIL2
7.80307e-34	1.94851	0.966	0.536	1.66385e-29	progenitors	STRBP
8.77246e-34	2.88838	0.759	0.258	1.87055e-29	progenitors	ARAP2
9.59217e-34	3.2594	0.276	0.032	2.04534e-29	progenitors	ARHGAP42
1.25377e-33	2.73233	0.552	0.129	2.67342e-29	progenitors	ENSECAG00000014832
1.43802e-33	3.47791	0.264	0.03	3.0663e-29	progenitors	ACCS
1.48255e-33	1.16136	1	0.991	3.16124e-29	progenitors	ARGLU1
1.79433e-33	3.33666	0.241	0.025	3.82605e-29	progenitors	ENSECAG00000038911
3.35228e-33	2.79163	0.333	0.046	7.14807e-29	progenitors	MPDZ
3.5075e-33	0.6974	1	1	7.47905e-29	progenitors	RPS7
3.75402e-33	3.28004	0.552	0.133	8.00469e-29	progenitors	IQCJ
4.27663e-33	2.2319	0.851	0.34	9.11906e-29	progenitors	FRY
5.79938e-33	1.27217	0.989	0.972	1.2366e-28	progenitors	CD99
1.3566e-32	1.94674	0.966	0.701	2.89267e-28	progenitors	SLC9B2
1.38369e-32	1.43315	0.989	0.972	2.95045e-28	progenitors	NPM1
1.42264e-32	2.13656	0.851	0.387	3.0335e-28	progenitors	MPRIP
1.5051e-32	1.77674	0.862	0.336	3.20933e-28	progenitors	TNRC6C
1.50906e-32	2.80447	0.494	0.104	3.21777e-28	progenitors	ZNF608
1.82343e-32	2.79992	0.713	0.246	3.88811e-28	progenitors	STMN1
1.87889e-32	2.62332	0.575	0.146	4.00635e-28	progenitors	TMEM205
1.99904e-32	0.962664	1	1	4.26256e-28	progenitors	RPS6
2.37178e-32	2.00645	0.943	0.745	5.05735e-28	progenitors	RTN3
2.44661e-32	0.636874	1	1	5.21691e-28	progenitors	RPS3
2.47482e-32	2.54565	0.667	0.214	5.27705e-28	progenitors	EXT2
2.47979e-32	3.14299	0.356	0.056	5.28765e-28	progenitors	FAXDC2
2.77259e-32	2.30102	0.517	0.113	5.91199e-28	progenitors	UST
2.92852e-32	0.706581	1	1	6.24448e-28	progenitors	ENSECAG00000001599
3.04751e-32	2.70907	0.529	0.12	6.49821e-28	progenitors	PELI2
4.30685e-32	3.2027	0.264	0.031	9.18349e-28	progenitors	PYCR1
4.5962e-32	2.65419	0.586	0.149	9.80048e-28	progenitors	STOM
5.45625e-32	3.59258	0.218	0.022	1.16344e-27	progenitors	SLC40A1
5.55674e-32	2.30773	0.69	0.213	1.18486e-27	progenitors	ASPH
8.55713e-32	2.67723	0.897	0.544	1.82464e-27	progenitors	SATB1
1.0114e-31	2.50598	0.724	0.263	2.15661e-27	progenitors	STK26
1.10311e-31	1.88975	0.885	0.401	2.35217e-27	progenitors	GSTM3
1.11221e-31	1.41453	0.989	0.75	2.37156e-27	progenitors	ENSECAG00000059753
1.65207e-31	3.46782	0.276	0.035	3.52271e-27	progenitors	AMOTL1
1.66936e-31	0.965612	1	0.998	3.55958e-27	progenitors	HSP90AA1
2.04716e-31	3.55483	0.356	0.059	4.36516e-27	progenitors	GPRIN3
2.24671e-31	2.69891	0.437	0.084	4.79066e-27	progenitors	KLKB1
2.7264e-31	0.648846	1	1	5.81351e-27	progenitors	RPS13
3.21551e-31	2.66104	0.667	0.216	6.85644e-27	progenitors	MAGED2
3.24156e-31	3.33697	0.322	0.048	6.91198e-27	progenitors	PRIM1
5.43364e-31	3.27898	0.287	0.038	1.15862e-26	progenitors	PLCL1
5.93278e-31	0.612694	1	1	1.26505e-26	progenitors	RPL14
6.06963e-31	1.65376	0.989	0.939	1.29423e-26	progenitors	ZFP36L2
1.01885e-30	1.63058	0.632	0.157	2.17249e-26	progenitors	GAB1
1.31185e-30	2.62032	0.414	0.076	2.79726e-26	progenitors	DMD
1.34754e-30	4.05839	0.299	0.043	2.87336e-26	progenitors	PSD3
1.69352e-30	2.86712	0.517	0.128	3.61109e-26	progenitors	ERMP1
1.77453e-30	0.76931	1	1	3.78384e-26	progenitors	RPL3
2.05058e-30	3.20194	0.253	0.03	4.37246e-26	progenitors	ENSECAG00000040873
2.41511e-30	0.808729	1	1	5.14975e-26	progenitors	RPS26
2.85161e-30	2.41174	0.54	0.132	6.0805e-26	progenitors	ANKRD16
3.65676e-30	3.14049	0.241	0.028	7.79731e-26	progenitors	TCEA3
4.69441e-30	3.00782	0.391	0.073	1.00099e-25	progenitors	GET1
7.67297e-30	1.49495	0.989	0.763	1.63611e-25	progenitors	TUT4
7.97506e-30	1.995	0.874	0.362	1.70052e-25	progenitors	RALGPS2
8.06052e-30	3.13936	0.287	0.039	1.71874e-25	progenitors	NAV2
8.46282e-30	2.52908	0.552	0.134	1.80453e-25	progenitors	RNF217
8.78628e-30	2.3786	0.46	0.095	1.8735e-25	progenitors	UBD
1.11346e-29	3.33336	0.287	0.039	2.37423e-25	progenitors	KIF27
1.12534e-29	0.998364	1	0.961	2.39957e-25	progenitors	PFDN5
1.36989e-29	0.650353	1	1	2.92102e-25	progenitors	ENSECAG00000045439
1.43463e-29	1.83108	0.931	0.465	3.05907e-25	progenitors	FOXO3
1.54837e-29	0.891892	1	0.997	3.30159e-25	progenitors	SUB1
2.63591e-29	1.84964	0.885	0.513	5.62055e-25	progenitors	ENSECAG00000033024
2.7557e-29	0.825306	1	1	5.87599e-25	progenitors	RPL37A
2.87983e-29	4.40235	0.218	0.024	6.14067e-25	progenitors	ENSECAG00000016515
3.70057e-29	2.64885	0.77	0.326	7.89072e-25	progenitors	LAMP3
3.96689e-29	2.744	0.425	0.087	8.4586e-25	progenitors	FKBP9
3.96865e-29	2.50714	0.655	0.198	8.46234e-25	progenitors	SGSM3
5.93141e-29	1.92713	0.885	0.437	1.26475e-24	progenitors	USP6NL
5.9924e-29	2.18948	0.747	0.25	1.27776e-24	progenitors	BACH2
6.52687e-29	2.39844	0.77	0.311	1.39172e-24	progenitors	MPP7
6.81229e-29	2.12926	0.701	0.22	1.45258e-24	progenitors	ZNF395
6.98863e-29	4.56628	0.264	0.036	1.49019e-24	progenitors	IL1RAPL1
8.86017e-29	2.49296	0.678	0.246	1.88925e-24	progenitors	ENSECAG00000051906
1.11782e-28	2.19491	0.862	0.369	2.38352e-24	progenitors	ENSECAG00000056034
1.44608e-28	3.20195	0.218	0.024	3.08348e-24	progenitors	TUBB
2.53861e-28	1.54356	1	0.99	5.41307e-24	progenitors	HSP90AB1
2.83267e-28	2.04023	0.966	0.643	6.04011e-24	progenitors	PBX3
2.83287e-28	2.09744	0.552	0.138	6.04053e-24	progenitors	CLTCL1
2.90282e-28	2.75207	0.529	0.138	6.18968e-24	progenitors	CNTLN
3.27901e-28	2.30003	0.506	0.118	6.99184e-24	progenitors	TSPAN5
3.90742e-28	2.34716	0.69	0.235	8.33178e-24	progenitors	SLC2A4RG
4.20765e-28	2.60649	0.46	0.104	8.97197e-24	progenitors	ENSECAG00000017318
4.30213e-28	3.44774	0.253	0.033	9.17343e-24	progenitors	U2-24
4.60577e-28	1.29068	0.989	0.954	9.82087e-24	progenitors	RUNX1
5.238e-28	0.596066	1	1	1.1169e-23	progenitors	RPS5
5.31751e-28	3.02908	0.897	0.552	1.13385e-23	progenitors	PDE7A
5.96661e-28	3.21423	0.287	0.042	1.27226e-23	progenitors	GKAP1
7.07826e-28	2.31664	0.552	0.14	1.5093e-23	progenitors	NXPE4
8.26726e-28	3.16331	0.345	0.061	1.76283e-23	progenitors	GCH1
9.01047e-28	1.63991	0.931	0.576	1.9213e-23	progenitors	PCM1
1.28887e-27	3.02321	0.333	0.057	2.74826e-23	progenitors	MPV17L
1.3508e-27	0.698571	1	1	2.8803e-23	progenitors	RPL7A
1.74278e-27	0.609106	1	1	3.71613e-23	progenitors	ENSECAG00000010622
2.29869e-27	3.02475	0.448	0.101	4.9015e-23	progenitors	KIAA0825
2.30478e-27	1.28708	0.517	0.115	4.91447e-23	progenitors	HOPX
3.2278e-27	3.84311	0.23	0.028	6.88265e-23	progenitors	CSF1
3.40788e-27	0.592442	1	1	7.26663e-23	progenitors	RPS27A
3.74858e-27	0.656125	1	1	7.99311e-23	progenitors	ENSECAG00000041882
5.09658e-27	2.33003	0.333	0.055	1.08674e-22	progenitors	ENSECAG00000032719
5.24775e-27	3.37815	0.207	0.023	1.11898e-22	progenitors	ENSECAG00000011512
6.08948e-27	1.56167	0.931	0.797	1.29846e-22	progenitors	NPM3
6.26179e-27	2.71932	0.414	0.087	1.3352e-22	progenitors	PHC1
8.27606e-27	2.60713	0.448	0.1	1.7647e-22	progenitors	ENSECAG00000042590
8.91531e-27	2.78357	0.414	0.089	1.90101e-22	progenitors	C7
9.42025e-27	2.95854	0.379	0.075	2.00868e-22	progenitors	CXXC4
1.17627e-26	2.90801	0.379	0.075	2.50815e-22	progenitors	WEE1
1.24302e-26	3.48633	0.241	0.032	2.65049e-22	progenitors	NFIX
1.33457e-26	2.77816	0.46	0.11	2.8457e-22	progenitors	IFT172
1.55207e-26	2.31343	0.874	0.539	3.30947e-22	progenitors	PEPD
2.06005e-26	1.05893	1	0.954	4.39265e-22	progenitors	LUC7L3
2.16066e-26	2.67309	0.448	0.106	4.60718e-22	progenitors	TIE1
2.38171e-26	2.93152	0.667	0.254	5.07851e-22	progenitors	ELL2
2.73175e-26	1.1848	1	0.827	5.8249e-22	progenitors	PTBP2
2.90831e-26	1.58089	0.77	0.281	6.2014e-22	progenitors	TANC2
3.08555e-26	0.654581	1	1	6.57932e-22	progenitors	B3GALT4
3.16889e-26	1.78026	0.782	0.341	6.75703e-22	progenitors	FAM228B
3.27777e-26	1.55877	0.943	0.71	6.98918e-22	progenitors	ATP2B4
3.70936e-26	2.05596	0.759	0.3	7.90948e-22	progenitors	ABCG2
4.23774e-26	1.36149	0.977	0.642	9.03614e-22	progenitors	MCTP2
4.42961e-26	1.62399	0.943	0.695	9.44525e-22	progenitors	TBXAS1
4.47999e-26	0.669386	1	1	9.55268e-22	progenitors	ENSECAG00000050568
4.49468e-26	1.26947	0.977	0.807	9.584e-22	progenitors	GPX4
4.98362e-26	1.45964	0.954	0.739	1.06266e-21	progenitors	HSPA1A
5.39961e-26	0.574995	1	1	1.15136e-21	progenitors	RPS25
5.5514e-26	1.7336	0.92	0.568	1.18373e-21	progenitors	MIB1
6.28284e-26	2.89599	0.287	0.044	1.33969e-21	progenitors	ENSECAG00000049181
7.57794e-26	1.45558	0.989	0.768	1.61584e-21	progenitors	ELK3
9.09348e-26	1.434	0.977	0.484	1.939e-21	progenitors	ZEB1
9.92614e-26	1.22288	0.989	0.858	2.11655e-21	progenitors	PTGES3
1.06274e-25	2.24751	0.621	0.212	2.26609e-21	progenitors	ENSECAG00000035182
1.13953e-25	3.05508	0.31	0.054	2.42981e-21	progenitors	PKN3
1.18797e-25	1.68674	0.931	0.67	2.5331e-21	progenitors	SRPK2
1.19334e-25	0.801783	1	1	2.54456e-21	progenitors	ENSECAG00000024902
1.23987e-25	0.453074	1	1	2.64378e-21	progenitors	RPL30
1.32942e-25	0.587927	1	1	2.83472e-21	progenitors	ENSECAG00000011547
1.58371e-25	0.563008	1	1	3.37694e-21	progenitors	ENSECAG00000008542
1.6591e-25	2.94066	0.241	0.032	3.5377e-21	progenitors	P3H3
2.153e-25	1.99583	0.736	0.288	4.59084e-21	progenitors	JUP
2.39515e-25	0.984351	1	1	5.10718e-21	progenitors	HNRNPH2
3.71323e-25	2.9656	0.333	0.062	7.91773e-21	progenitors	SOCS3
3.92463e-25	0.656864	1	1	8.36849e-21	progenitors	ENSECAG00000015242
3.97826e-25	2.24359	0.644	0.222	8.48285e-21	progenitors	FKBP4
3.9884e-25	1.68974	0.92	0.54	8.50447e-21	progenitors	N4BP2
4.30402e-25	2.78332	0.414	0.093	9.17745e-21	progenitors	WDHD1
4.79708e-25	2.61882	0.448	0.11	1.02288e-20	progenitors	DDHD2
5.34275e-25	1.07807	1	0.985	1.13923e-20	progenitors	ARID1B
6.12965e-25	2.77786	0.379	0.078	1.30703e-20	progenitors	WDPCP
8.48783e-25	3.06839	0.287	0.047	1.80986e-20	progenitors	TMEM38B
8.9989e-25	2.40854	0.621	0.2	1.91883e-20	progenitors	CD7
9.45046e-25	1.90327	0.759	0.314	2.01512e-20	progenitors	ARHGEF12
1.06501e-24	2.96776	0.241	0.033	2.27092e-20	progenitors	NT5M
1.13774e-24	2.244	0.586	0.183	2.42601e-20	progenitors	ZCWPW2
1.14449e-24	2.89093	0.253	0.037	2.4404e-20	progenitors	IFI44L
1.34783e-24	2.60918	0.437	0.106	2.87398e-20	progenitors	NLN
1.42869e-24	2.22963	0.575	0.171	3.04639e-20	progenitors	NMNAT3
1.5174e-24	2.65287	0.299	0.05	3.23556e-20	progenitors	TCEAL9
1.62046e-24	2.03378	0.598	0.184	3.45531e-20	progenitors	KIAA0753
1.87422e-24	3.29259	0.276	0.044	3.9964e-20	progenitors	CDKL1
2.05977e-24	0.589693	1	1	4.39204e-20	progenitors	ENSECAG00000008928
2.6818e-24	2.0179	0.632	0.225	5.7184e-20	progenitors	NQO1
2.70923e-24	3.08331	0.287	0.048	5.7769e-20	progenitors	CENPH
2.80006e-24	2.47999	0.46	0.112	5.97057e-20	progenitors	ENSECAG00000051326
2.8823e-24	1.9172	0.862	0.507	6.14593e-20	progenitors	PRPF18
3.21841e-24	2.96716	0.218	0.028	6.86262e-20	progenitors	ZNF853
3.3892e-24	2.09513	0.667	0.254	7.22679e-20	progenitors	PTOV1
3.79272e-24	0.614923	0.897	0.449	8.08721e-20	progenitors	CTSD
4.12828e-24	1.88713	0.931	0.662	8.80273e-20	progenitors	MTF2
4.14731e-24	2.7259	0.517	0.148	8.8433e-20	progenitors	MIPOL1
4.52684e-24	0.567705	1	1	9.65259e-20	progenitors	RPL23
5.0906e-24	2.94337	0.345	0.069	1.08547e-19	progenitors	THA1
5.2388e-24	1.25298	1	0.851	1.11707e-19	progenitors	WSB1
6.61767e-24	3.0481	0.276	0.044	1.41109e-19	progenitors	ENSECAG00000030595
6.73893e-24	2.40147	0.299	0.049	1.43694e-19	progenitors	GLB1L
7.03003e-24	2.02168	0.747	0.372	1.49901e-19	progenitors	SHMT2
7.06954e-24	2.69493	0.506	0.147	1.50744e-19	progenitors	TMLHE
8.80447e-24	0.693736	1	1	1.87738e-19	progenitors	RACK1
1.03631e-23	0.992228	1	0.982	2.20973e-19	progenitors	PPP1R12A
1.38821e-23	1.79943	0.793	0.392	2.96007e-19	progenitors	METTL15
1.43916e-23	2.23438	0.46	0.116	3.06873e-19	progenitors	MMAB
1.46532e-23	2.10594	0.828	0.416	3.1245e-19	progenitors	NFIA
1.47501e-23	2.32441	0.678	0.256	3.14516e-19	progenitors	FCMR
1.62302e-23	0.522745	1	1	3.46076e-19	progenitors	RPL10A
1.74011e-23	1.93413	0.839	0.481	3.71045e-19	progenitors	PRKCH
3.35825e-23	2.78518	0.345	0.071	7.1608e-19	progenitors	ENSECAG00000043383
4.55764e-23	2.92808	0.31	0.057	9.71825e-19	progenitors	STS
5.27686e-23	2.33627	0.586	0.205	1.12518e-18	progenitors	HDAC7
6.69794e-23	2.39077	0.379	0.082	1.4282e-18	progenitors	ENSECAG00000015480
7.08183e-23	2.10692	0.678	0.285	1.51006e-18	progenitors	MSH6
8.12442e-23	1.90385	0.655	0.221	1.73237e-18	progenitors	ENSECAG00000043401
8.66563e-23	0.132498	0.954	0.62	1.84777e-18	progenitors	TCF4
9.17441e-23	2.88874	0.241	0.036	1.95626e-18	progenitors	ENSECAG00000045840
9.55927e-23	1.15767	1	0.993	2.03832e-18	progenitors	CD44
9.70331e-23	3.30202	0.264	0.044	2.06904e-18	progenitors	DLC1
9.95971e-23	2.78363	0.333	0.065	2.12371e-18	progenitors	ENSECAG00000052060
1.08976e-22	2.14341	0.609	0.218	2.3237e-18	progenitors	ENSECAG00000046044
1.13376e-22	1.11087	0.954	0.834	2.41752e-18	progenitors	ST13
1.17427e-22	1.92663	0.598	0.191	2.5039e-18	progenitors	CBX1
1.22803e-22	2.05335	0.678	0.271	2.61854e-18	progenitors	TUBA4A
1.81744e-22	1.79386	0.92	0.688	3.87533e-18	progenitors	SPTBN1
2.01301e-22	0.534595	1	1	4.29234e-18	progenitors	ENSECAG00000025080
2.47477e-22	1.91734	0.736	0.35	5.27696e-18	progenitors	NFE2
3.03426e-22	2.02608	0.701	0.311	6.46995e-18	progenitors	TRIM37
4.49398e-22	3.08023	0.287	0.053	9.58251e-18	progenitors	ENSECAG00000038328
5.45594e-22	1.84482	0.805	0.421	1.16337e-17	progenitors	TLE2
6.4111e-22	2.91851	0.391	0.093	1.36704e-17	progenitors	ENSECAG00000020548
7.97964e-22	1.50824	0.874	0.539	1.7015e-17	progenitors	ZFAT
8.72559e-22	2.85561	0.276	0.048	1.86056e-17	progenitors	ENSECAG00000041280
1.01429e-21	1.10453	0.966	0.887	2.16278e-17	progenitors	FARS2
1.09678e-21	2.43374	0.586	0.205	2.33866e-17	progenitors	ARHGAP6
1.24776e-21	1.67454	0.839	0.485	2.6606e-17	progenitors	IGF1R
1.32913e-21	1.48136	0.977	0.843	2.83409e-17	progenitors	RTN4
1.70852e-21	2.56274	0.437	0.116	3.64308e-17	progenitors	JADE1
2.04162e-21	2.40802	0.598	0.217	4.35335e-17	progenitors	KIF20B
2.0846e-21	2.03657	0.586	0.2	4.44499e-17	progenitors	GGH
3.57206e-21	2.22967	0.713	0.323	7.6167e-17	progenitors	RELL1
3.64839e-21	1.87892	0.839	0.547	7.77946e-17	progenitors	IMPDH2
3.66496e-21	1.32248	0.931	0.733	7.8148e-17	progenitors	CD63
3.67154e-21	2.72361	0.207	0.028	7.82882e-17	progenitors	PEG3
4.14306e-21	2.86071	0.264	0.046	8.83425e-17	progenitors	PRKRA
4.6398e-21	2.64329	0.379	0.092	9.89344e-17	progenitors	ENSECAG00000044720
4.679e-21	1.65401	0.92	0.679	9.97704e-17	progenitors	PRKAR2B
4.88832e-21	2.28945	0.54	0.177	1.04234e-16	progenitors	GRK4
5.53414e-21	1.70833	0.759	0.324	1.18004e-16	progenitors	FBXL7
6.57691e-21	2.78833	0.333	0.071	1.4024e-16	progenitors	PCNX4
6.93738e-21	2.1014	0.506	0.157	1.47926e-16	progenitors	PDE4B
6.95934e-21	2.47534	0.598	0.238	1.48394e-16	progenitors	GUCY1A1
7.68156e-21	2.78631	0.356	0.082	1.63794e-16	progenitors	LCA5
9.24958e-21	2.87813	0.207	0.029	1.97229e-16	progenitors	DNM1
9.3156e-21	1.31064	0.966	0.866	1.98637e-16	progenitors	BAZ2B
9.81627e-21	1.28649	0.966	0.854	2.09312e-16	progenitors	TOP2B
1.09454e-20	1.34636	0.897	0.682	2.33388e-16	progenitors	LRRFIP2
1.27173e-20	1.58046	0.747	0.325	2.71171e-16	progenitors	PLA2G4A
1.70626e-20	1.36567	1	0.882	3.63826e-16	progenitors	NRIP1
2.22044e-20	1.85819	0.701	0.298	4.73464e-16	progenitors	ZNF30
2.58975e-20	1.90121	0.621	0.219	5.52212e-16	progenitors	ENSECAG00000024071
2.87012e-20	3.12666	0.218	0.033	6.11995e-16	progenitors	ENSECAG00000038616
3.11376e-20	2.68316	0.299	0.061	6.63947e-16	progenitors	CLUAP1
3.18172e-20	3.11499	0.253	0.044	6.78438e-16	progenitors	ABCA1
3.1823e-20	3.06834	0.253	0.045	6.78563e-16	progenitors	LIME1
3.20882e-20	2.0823	0.563	0.196	6.84217e-16	progenitors	MFSD10
3.94804e-20	2.0174	0.448	0.121	8.4184e-16	progenitors	URAH
4.25293e-20	2.27554	0.368	0.086	9.06851e-16	progenitors	TFAP4
6.57078e-20	1.65067	0.77	0.376	1.40109e-15	progenitors	MCUB
6.76015e-20	2.18921	0.31	0.062	1.44147e-15	progenitors	RCN1
6.93071e-20	1.41828	0.69	0.267	1.47783e-15	progenitors	SEMA4D
6.99275e-20	2.43111	0.414	0.11	1.49106e-15	progenitors	DHX32
7.4989e-20	1.94571	0.655	0.291	1.59899e-15	progenitors	CALCOCO2
8.7805e-20	0.388187	1	1	1.87227e-15	progenitors	TPT1
9.10633e-20	0.742612	1	0.999	1.94174e-15	progenitors	ENSECAG00000054420
1.00794e-19	1.45568	0.897	0.655	2.14923e-15	progenitors	EHBP1
1.14638e-19	1.34881	0.989	0.756	2.44442e-15	progenitors	REV3L
1.22674e-19	2.09494	0.529	0.178	2.61578e-15	progenitors	IQCC
1.67481e-19	1.10004	1	0.846	3.5712e-15	progenitors	BCAP29
2.07528e-19	2.1183	0.471	0.139	4.42513e-15	progenitors	GTF3C4
2.48192e-19	1.80863	0.563	0.194	5.2922e-15	progenitors	MSH2
2.78326e-19	3.49333	0.207	0.032	5.93475e-15	progenitors	NCMAP
3.0831e-19	1.84913	0.46	0.13	6.5741e-15	progenitors	ITGA6
3.15627e-19	1.69926	0.759	0.396	6.73011e-15	progenitors	COQ3
3.52602e-19	1.83509	0.494	0.148	7.51852e-15	progenitors	ANKRD33B
3.54364e-19	2.90526	0.241	0.043	7.5561e-15	progenitors	CCDC102A
3.89509e-19	1.74803	0.678	0.331	8.3055e-15	progenitors	MLEC
4.11727e-19	1.40144	0.851	0.566	8.77925e-15	progenitors	DARS1
5.58082e-19	2.52018	0.356	0.088	1.19e-14	progenitors	ENSECAG00000035417
5.73286e-19	0.591566	1	1	1.22242e-14	progenitors	RPL29
5.79903e-19	0.516498	1	0.999	1.23653e-14	progenitors	EIF3K
6.31719e-19	2.58066	0.299	0.063	1.34702e-14	progenitors	SLC22A15
6.8391e-19	2.08163	0.586	0.221	1.4583e-14	progenitors	ENSECAG00000058350
6.83928e-19	2.87849	0.207	0.032	1.45834e-14	progenitors	ZNF428
7.24017e-19	0.38679	1	1	1.54382e-14	progenitors	RPS23
7.36329e-19	0.458295	1	1	1.57007e-14	progenitors	RUNDC1
7.50459e-19	2.02374	0.563	0.204	1.6002e-14	progenitors	GRAMD1A
8.42491e-19	2.98891	0.253	0.047	1.79644e-14	progenitors	ENSECAG00000059472
9.1789e-19	1.13747	1	0.949	1.95722e-14	progenitors	MAML3
9.34362e-19	1.30475	0.931	0.738	1.99234e-14	progenitors	BLTP3B
1.07261e-18	1.73084	0.77	0.406	2.28713e-14	progenitors	KYNU
1.15699e-18	2.34886	0.414	0.115	2.46706e-14	progenitors	ENSECAG00000015913
1.19691e-18	2.76986	0.391	0.109	2.55216e-14	progenitors	ACOT7
1.20808e-18	2.97426	0.253	0.047	2.57599e-14	progenitors	CDC7
1.27517e-18	2.70077	0.299	0.064	2.71904e-14	progenitors	SNX7
1.33307e-18	2.25786	0.402	0.106	2.84251e-14	progenitors	CYP20A1
1.39977e-18	1.11586	0.954	0.879	2.98473e-14	progenitors	UTRN
1.52718e-18	1.96339	0.299	0.061	3.25641e-14	progenitors	ENSECAG00000031736
1.82915e-18	2.78256	0.23	0.039	3.90029e-14	progenitors	BAMBI
1.88405e-18	1.87259	0.598	0.245	4.01736e-14	progenitors	RFFL
1.90429e-18	1.20068	0.943	0.74	4.06053e-14	progenitors	ENSECAG00000053157
2.09517e-18	1.3979	0.885	0.545	4.46754e-14	progenitors	STRADA
2.20144e-18	2.10856	0.609	0.247	4.69414e-14	progenitors	HIBADH
2.22902e-18	0.35663	1	1	4.75293e-14	progenitors	ENSECAG00000026905
2.26124e-18	1.72268	0.414	0.109	4.82165e-14	progenitors	TYMS
2.48403e-18	0.557785	1	1	5.29671e-14	progenitors	RPL36
2.71262e-18	2.29466	0.747	0.392	5.78413e-14	progenitors	CALCRL
2.76194e-18	1.65813	0.77	0.391	5.88928e-14	progenitors	KLHL7
2.91012e-18	2.59504	0.356	0.09	6.20525e-14	progenitors	DNAJB2
3.72316e-18	2.42606	0.483	0.158	7.93889e-14	progenitors	ENSECAG00000053946
4.06492e-18	2.99864	0.218	0.037	8.66762e-14	progenitors	FAM171A1
4.17328e-18	2.60785	0.241	0.044	8.89868e-14	progenitors	C11H17orf58
4.90454e-18	2.46846	0.598	0.264	1.0458e-13	progenitors	MYC
5.22432e-18	1.25124	0.977	0.846	1.11398e-13	progenitors	ZNF609
5.31871e-18	2.11159	0.471	0.157	1.13411e-13	progenitors	ERLIN1
5.86899e-18	0.438104	1	1	1.25145e-13	progenitors	ENSECAG00000017514
6.44948e-18	1.8518	0.701	0.333	1.37522e-13	progenitors	ZNF25
6.82109e-18	0.433876	1	1	1.45446e-13	progenitors	RPL22
7.51366e-18	2.49944	0.241	0.045	1.60214e-13	progenitors	CYP7B1
8.12915e-18	1.17069	0.931	0.75	1.73338e-13	progenitors	SSBP4
8.92412e-18	1.68862	0.621	0.256	1.90289e-13	progenitors	ST3GAL1
9.72747e-18	2.0788	0.437	0.132	2.07419e-13	progenitors	BLM
1.27863e-17	2.24338	0.391	0.109	2.72643e-13	progenitors	TCEA2
1.28092e-17	1.1006	0.908	0.756	2.7313e-13	progenitors	BPHL
1.37124e-17	1.4044	0.851	0.519	2.92389e-13	progenitors	SH3BP5
1.85645e-17	1.17146	0.977	0.808	3.95851e-13	progenitors	SH3KBP1
1.93955e-17	1.84055	0.575	0.218	4.13571e-13	progenitors	ITGA5
2.16937e-17	0.344946	1	1	4.62575e-13	progenitors	RPS9
2.21919e-17	2.80252	0.264	0.054	4.73198e-13	progenitors	WDR19
2.22449e-17	1.66325	0.667	0.281	4.74328e-13	progenitors	RDX
2.56755e-17	1.46782	0.874	0.586	5.47479e-13	progenitors	ATG10
2.66405e-17	1.67453	0.713	0.344	5.68056e-13	progenitors	GLUL
4.01474e-17	2.12793	0.345	0.086	8.56063e-13	progenitors	SELENOI
4.50012e-17	1.49121	0.897	0.558	9.59561e-13	progenitors	ATXN1
4.56058e-17	2.73088	0.241	0.046	9.72453e-13	progenitors	ENSECAG00000058351
4.74201e-17	2.45496	0.333	0.082	1.01114e-12	progenitors	TAF4B
4.85017e-17	1.70436	0.678	0.303	1.0342e-12	progenitors	UBE4B
5.05559e-17	0.764572	1	0.991	1.078e-12	progenitors	PNISR
5.0618e-17	1.90074	0.644	0.282	1.07933e-12	progenitors	DCLK2
5.25455e-17	2.26159	0.333	0.083	1.12043e-12	progenitors	CARMIL1
5.71059e-17	1.70485	0.632	0.268	1.21767e-12	progenitors	ENSECAG00000046597
5.7881e-17	0.422821	1	1	1.2342e-12	progenitors	ENSECAG00000015816
5.99432e-17	0.827591	0.977	0.962	1.27817e-12	progenitors	DDX17
6.17517e-17	0.727168	0.977	0.97	1.31673e-12	progenitors	MATR3
7.26804e-17	2.57275	0.23	0.042	1.54976e-12	progenitors	IFT81
8.17486e-17	2.10455	0.54	0.2	1.74313e-12	progenitors	SUGCT
8.92386e-17	0.407596	1	1	1.90283e-12	progenitors	EEF1A1
9.28786e-17	1.25563	0.989	0.955	1.98045e-12	progenitors	SIK3
9.84086e-17	2.6929	0.322	0.083	2.09837e-12	progenitors	ENSECAG00000045816
9.88789e-17	1.52983	0.816	0.517	2.10839e-12	progenitors	ARHGAP18
1.03871e-16	2.21251	0.448	0.143	2.21485e-12	progenitors	SPATA13
1.06492e-16	1.99827	0.483	0.165	2.27073e-12	progenitors	TRIQK
1.15057e-16	2.61075	0.253	0.052	2.45335e-12	progenitors	RHOBTB1
1.30759e-16	2.45491	0.253	0.051	2.78818e-12	progenitors	ENSECAG00000043884
1.53867e-16	1.94184	0.54	0.195	3.28091e-12	progenitors	NBDY
1.58513e-16	2.30003	0.356	0.098	3.37997e-12	progenitors	ENSECAG00000052838
1.76221e-16	0.876171	1	0.896	3.75756e-12	progenitors	ZNF644
1.93637e-16	1.31168	0.885	0.667	4.12893e-12	progenitors	MLXIP
1.95402e-16	3.15218	0.218	0.04	4.16655e-12	progenitors	CCDC122
1.97152e-16	1.98176	0.471	0.159	4.20388e-12	progenitors	C3orf33
2.79487e-16	0.815535	0.977	0.93	5.95951e-12	progenitors	ATRX
3.23442e-16	2.7935	0.253	0.053	6.89676e-12	progenitors	ENSECAG00000057368
3.38117e-16	1.29312	0.805	0.492	7.20967e-12	progenitors	TERF2IP
3.75273e-16	1.89971	0.517	0.193	8.00195e-12	progenitors	PREPL
3.90926e-16	2.01076	0.529	0.197	8.33571e-12	progenitors	ENSECAG00000029712
4.49295e-16	1.7113	0.644	0.293	9.58031e-12	progenitors	FBXO30
4.78553e-16	0.874955	1	0.968	1.02042e-11	progenitors	NCL
4.90557e-16	2.31855	0.31	0.076	1.04601e-11	progenitors	BCL9
5.45821e-16	0.514304	1	0.999	1.16385e-11	progenitors	EEF1G
7.0727e-16	1.4233	0.736	0.426	1.50811e-11	progenitors	ENSECAG00000044883
7.11709e-16	1.34155	0.793	0.52	1.51758e-11	progenitors	RBBP7
7.34758e-16	1.76649	0.563	0.234	1.56673e-11	progenitors	IFT74
7.44129e-16	1.65142	0.598	0.241	1.58671e-11	progenitors	MLLT3
8.24273e-16	1.8895	0.655	0.272	1.7576e-11	progenitors	C5H1orf21
1.1625e-15	2.79505	0.264	0.06	2.4788e-11	progenitors	ENSECAG00000049377
1.16606e-15	1.93017	0.437	0.143	2.4864e-11	progenitors	TFEC
1.2199e-15	1.88603	0.667	0.361	2.6012e-11	progenitors	CCDC171
1.27803e-15	2.16245	0.345	0.092	2.72515e-11	progenitors	RTTN
1.37457e-15	1.43751	0.782	0.442	2.931e-11	progenitors	ENSECAG00000041894
1.39612e-15	3.45077	0.31	0.083	2.97695e-11	progenitors	CLEC11A
1.40914e-15	1.59743	0.471	0.152	3.00471e-11	progenitors	GSTA4
1.45267e-15	1.94003	0.46	0.157	3.09752e-11	progenitors	ENSECAG00000005376
1.51657e-15	2.05816	0.54	0.235	3.23379e-11	progenitors	APMAP
1.52645e-15	0.999193	0.977	0.823	3.25486e-11	progenitors	LCP2
1.67863e-15	1.6982	0.632	0.318	3.57935e-11	progenitors	CENPV
1.69945e-15	2.53014	0.218	0.041	3.62374e-11	progenitors	ENSECAG00000056853
1.70324e-15	1.30416	0.874	0.637	3.63183e-11	progenitors	DNAJC1
2.06846e-15	2.07572	0.586	0.258	4.41058e-11	progenitors	TNFSF13B
2.15892e-15	2.33012	0.402	0.128	4.60347e-11	progenitors	MNS1
2.18221e-15	1.86378	0.655	0.345	4.65313e-11	progenitors	MCM6
2.27976e-15	2.30869	0.299	0.075	4.86112e-11	progenitors	ENSECAG00000029788
2.31509e-15	0.593411	0.885	0.54	4.93647e-11	progenitors	CERS6
2.38733e-15	0.411088	1	1	5.09051e-11	progenitors	RPL32
2.5207e-15	3.3416	0.207	0.039	5.37489e-11	progenitors	STAT4
2.56547e-15	1.36721	0.805	0.488	5.47036e-11	progenitors	CCDC138
2.58051e-15	2.57043	0.299	0.074	5.50241e-11	progenitors	MAGEE2
2.67561e-15	1.7377	0.621	0.301	5.70521e-11	progenitors	CYTH3
2.69772e-15	1.44602	0.724	0.393	5.75234e-11	progenitors	RIPOR1
2.88519e-15	2.14667	0.356	0.101	6.15208e-11	progenitors	AKAP7
2.9466e-15	1.74493	0.931	0.746	6.28303e-11	progenitors	CCDC6
3.14147e-15	1.38687	0.77	0.466	6.69855e-11	progenitors	MRPS15
3.61552e-15	1.74852	0.747	0.44	7.70938e-11	progenitors	MGST1
3.73251e-15	1.63261	0.54	0.207	7.95884e-11	progenitors	ENSECAG00000041333
3.78053e-15	0.754428	0.989	0.969	8.06122e-11	progenitors	EXOC4
4.16859e-15	1.70141	0.506	0.182	8.88869e-11	progenitors	RGP1
4.68988e-15	0.481921	1	1	1.00002e-10	progenitors	RASL11A
5.02361e-15	2.77401	0.241	0.052	1.07119e-10	progenitors	ARSL
5.02683e-15	2.11302	0.241	0.049	1.07187e-10	progenitors	MAP1A
5.1612e-15	2.2241	0.333	0.093	1.10052e-10	progenitors	ALDH6A1
5.2576e-15	1.2762	0.828	0.618	1.12108e-10	progenitors	INTS12
5.44003e-15	1.3799	0.782	0.431	1.15998e-10	progenitors	RILPL2
5.51627e-15	2.40543	0.31	0.081	1.17623e-10	progenitors	IFT57
5.87666e-15	1.72067	0.851	0.587	1.25308e-10	progenitors	ENSECAG00000048660
6.02153e-15	1.97969	0.46	0.164	1.28397e-10	progenitors	ZFYVE21
6.08732e-15	2.10864	0.253	0.053	1.298e-10	progenitors	LRR1
6.17821e-15	1.00249	0.908	0.725	1.31738e-10	progenitors	RNASEH2B
6.30908e-15	2.36818	0.264	0.061	1.34528e-10	progenitors	ENSECAG00000042476
6.47609e-15	1.37374	0.816	0.537	1.3809e-10	progenitors	HIVEP2
6.9914e-15	1.42453	0.724	0.401	1.49078e-10	progenitors	TCEAL8
7.74473e-15	2.08044	0.322	0.082	1.65141e-10	progenitors	DCAF16
7.8751e-15	0.435292	1	1	1.67921e-10	progenitors	RPS4X
7.91767e-15	0.959104	0.92	0.767	1.68828e-10	progenitors	TRAF3IP3
8.5167e-15	1.14475	0.759	0.393	1.81601e-10	progenitors	GFOD1
8.96257e-15	1.44898	0.621	0.269	1.91109e-10	progenitors	PLAGL1
9.27896e-15	1.2373	0.862	0.611	1.97855e-10	progenitors	RAP2A
9.86334e-15	1.47483	0.828	0.543	2.10316e-10	progenitors	LRRC28
1.08747e-14	2.56644	0.299	0.077	2.31882e-10	progenitors	ZNF577
1.18339e-14	2.50713	0.46	0.177	2.52334e-10	progenitors	LNX1
1.23152e-14	1.14923	0.897	0.706	2.62597e-10	progenitors	SETD5
1.2396e-14	0.312523	1	1	2.64321e-10	progenitors	ENSECAG00000033631
1.28966e-14	2.39655	0.207	0.039	2.74994e-10	progenitors	SVIP
1.33184e-14	2.12331	0.333	0.091	2.83989e-10	progenitors	GALM
1.36185e-14	2.12964	0.31	0.081	2.90388e-10	progenitors	PRELID2
1.38346e-14	1.2716	0.793	0.515	2.94996e-10	progenitors	FANCL
1.3866e-14	1.84313	0.529	0.211	2.95664e-10	progenitors	KIAA0586
1.45894e-14	1.06901	0.897	0.693	3.11089e-10	progenitors	SRPK1
1.5196e-14	1.11577	0.862	0.632	3.24024e-10	progenitors	FAM32A
1.57414e-14	2.4428	0.276	0.067	3.35655e-10	progenitors	CHAF1B
1.6647e-14	1.91082	0.552	0.221	3.54964e-10	progenitors	UBXN7
1.88153e-14	1.77447	0.483	0.179	4.012e-10	progenitors	PRDM5
1.9831e-14	1.92897	0.448	0.159	4.22856e-10	progenitors	CKAP2L
2.21148e-14	0.826972	0.839	0.424	4.71554e-10	progenitors	LAMP1
2.2144e-14	0.434747	1	1	4.72176e-10	progenitors	RPL7
2.3126e-14	0.844283	0.977	0.939	4.93115e-10	progenitors	MLLT10
2.32814e-14	1.54711	0.736	0.395	4.96429e-10	progenitors	ZBTB20
2.33804e-14	2.28087	0.345	0.102	4.98539e-10	progenitors	ENSECAG00000038252
2.43903e-14	1.22103	0.874	0.705	5.20075e-10	progenitors	NOP58
2.53091e-14	2.08183	0.54	0.246	5.39667e-10	progenitors	MFSD4A
2.63334e-14	1.54639	0.655	0.344	5.61508e-10	progenitors	PIGG
2.64758e-14	2.39584	0.287	0.075	5.64543e-10	progenitors	ENSECAG00000048476
2.95586e-14	0.64346	0.989	0.991	6.30277e-10	progenitors	EEF1D
2.96791e-14	1.64703	0.46	0.163	6.32848e-10	progenitors	KLF7
3.01652e-14	1.58536	0.632	0.287	6.43212e-10	progenitors	ENSECAG00000021592
3.05648e-14	2.27464	0.31	0.083	6.51733e-10	progenitors	ELOVL7
3.07515e-14	1.72931	0.586	0.268	6.55714e-10	progenitors	TOM1L2
3.43768e-14	1.195	0.816	0.582	7.33017e-10	progenitors	TRPV2
3.47822e-14	1.52567	0.77	0.471	7.4166e-10	progenitors	STIM1
4.4689e-14	2.01955	0.322	0.087	9.52903e-10	progenitors	ENSECAG00000009346
4.52139e-14	2.00581	0.402	0.135	9.64096e-10	progenitors	FAM210A
4.98868e-14	2.12425	0.322	0.086	1.06374e-09	progenitors	RAD9B
5.20387e-14	1.63473	0.54	0.222	1.10962e-09	progenitors	HTATIP2
5.7057e-14	1.02269	0.874	0.717	1.21663e-09	progenitors	BSG
5.75423e-14	1.8297	0.379	0.118	1.22697e-09	progenitors	LONRF1
6.26501e-14	1.29275	0.862	0.551	1.33589e-09	progenitors	WWOX
6.66947e-14	2.96986	0.552	0.247	1.42213e-09	progenitors	SLC35F3
7.01758e-14	1.90617	0.437	0.16	1.49636e-09	progenitors	ZNF248
7.69538e-14	1.32361	0.885	0.741	1.64089e-09	progenitors	HSPD1
8.33376e-14	1.38751	0.747	0.489	1.77701e-09	progenitors	ENSECAG00000021086
8.71866e-14	2.13569	0.322	0.088	1.85908e-09	progenitors	SH3RF3
8.9255e-14	2.23093	0.264	0.064	1.90319e-09	progenitors	PCDHGC5
9.33589e-14	2.05056	0.299	0.078	1.99069e-09	progenitors	C8H18orf54
9.53491e-14	1.5014	0.655	0.344	2.03313e-09	progenitors	LAS1L
9.86288e-14	1.79446	0.494	0.198	2.10306e-09	progenitors	RRAGB
9.9562e-14	2.40111	0.241	0.055	2.12296e-09	progenitors	PFAS
1.02563e-13	2.18218	0.356	0.111	2.18694e-09	progenitors	ZNF512
1.05067e-13	2.54306	0.356	0.114	2.24034e-09	progenitors	PRKG1
1.14256e-13	2.13093	0.345	0.11	2.43628e-09	progenitors	TUT1
1.14652e-13	1.25893	0.908	0.716	2.44473e-09	progenitors	ENSECAG00000050087
1.15064e-13	1.80465	0.805	0.689	2.45351e-09	progenitors	AGA
1.23763e-13	0.305872	1	1	2.63899e-09	progenitors	RPL5
1.38872e-13	1.33452	0.724	0.43	2.96118e-09	progenitors	GTDC1
1.43534e-13	2.43227	0.31	0.091	3.06057e-09	progenitors	ENSECAG00000012047
1.47087e-13	1.99923	0.299	0.078	3.13634e-09	progenitors	FIGNL1
1.49094e-13	1.37613	0.724	0.415	3.17913e-09	progenitors	RASGRP2
1.50958e-13	1.81098	0.471	0.177	3.21888e-09	progenitors	ENSECAG00000057471
1.59555e-13	1.544	0.575	0.255	3.4022e-09	progenitors	OSBP2
1.66786e-13	0.678251	0.977	0.966	3.55638e-09	progenitors	CCNI
1.69159e-13	1.91314	0.448	0.161	3.60697e-09	progenitors	FHL3
1.80774e-13	2.24006	0.31	0.087	3.85465e-09	progenitors	ACAA2
1.83652e-13	2.53591	0.218	0.047	3.91601e-09	progenitors	ENSECAG00000036444
2.0878e-13	1.42768	0.828	0.575	4.45181e-09	progenitors	AGFG1
2.16096e-13	1.99749	0.46	0.169	4.60781e-09	progenitors	ANAPC5
2.48462e-13	2.08902	0.402	0.135	5.29795e-09	progenitors	NR3C2
2.60229e-13	1.75649	0.598	0.277	5.54886e-09	progenitors	WBP1L
2.68367e-13	0.941902	0.943	0.841	5.72239e-09	progenitors	ARID2
2.94685e-13	1.45683	0.713	0.41	6.28358e-09	progenitors	MANEA
2.97408e-13	1.81152	0.552	0.255	6.34162e-09	progenitors	ENSECAG00000029728
3.13115e-13	1.19506	0.851	0.568	6.67655e-09	progenitors	PTK2B
3.2671e-13	1.14584	0.805	0.533	6.96644e-09	progenitors	CREBZF
3.35987e-13	1.87304	0.391	0.126	7.16425e-09	progenitors	ENSECAG00000040390
3.63542e-13	2.22301	0.264	0.066	7.75181e-09	progenitors	ZNF226
3.64883e-13	1.79897	0.46	0.173	7.7804e-09	progenitors	AGAP1
3.8779e-13	0.581131	1	0.969	8.26885e-09	progenitors	NAP1L1
3.89597e-13	1.34524	0.701	0.433	8.30737e-09	progenitors	NOP14
3.99094e-13	2.37263	0.299	0.082	8.50988e-09	progenitors	ZNF792
4.10032e-13	1.79557	0.448	0.165	8.74311e-09	progenitors	CASD1
4.82849e-13	1.9936	0.379	0.122	1.02958e-08	progenitors	RNASEH2C
5.1674e-13	1.82999	0.517	0.224	1.10184e-08	progenitors	ENSECAG00000017937
5.209e-13	1.16519	0.954	0.976	1.11071e-08	progenitors	TXNIP
5.75078e-13	0.926171	0.943	0.858	1.22624e-08	progenitors	LIMS1
5.96079e-13	1.40022	0.701	0.375	1.27102e-08	progenitors	USP45
6.3757e-13	1.41889	0.632	0.317	1.35949e-08	progenitors	ZNF281
7.13987e-13	1.11577	0.793	0.528	1.52243e-08	progenitors	EIF1B
7.49013e-13	1.86079	0.368	0.114	1.59712e-08	progenitors	AURKC
8.19321e-13	1.60273	0.437	0.154	1.74704e-08	progenitors	TET1
8.32063e-13	0.59289	1	0.995	1.77421e-08	progenitors	FOXP1
8.62136e-13	2.13861	0.264	0.066	1.83833e-08	progenitors	AKAP1
8.75752e-13	1.38802	0.621	0.308	1.86737e-08	progenitors	ENSECAG00000048566
9.12e-13	1.69972	0.471	0.187	1.94466e-08	progenitors	SCAMP1
9.1317e-13	1.3105	0.678	0.39	1.94715e-08	progenitors	GNPTAB
1.0604e-12	0.634022	0.954	0.967	2.26108e-08	progenitors	TOMM20
1.06917e-12	0.511019	1	1	2.2798e-08	progenitors	ENSECAG00000053956
1.08366e-12	2.00571	0.54	0.241	2.3107e-08	progenitors	ANKAR
1.09164e-12	1.71915	0.69	0.38	2.32769e-08	progenitors	RFX2
1.10561e-12	2.0396	0.356	0.115	2.3575e-08	progenitors	RPP38
1.22596e-12	1.1155	0.793	0.576	2.61412e-08	progenitors	RPA3
1.24141e-12	0.984949	0.885	0.691	2.64706e-08	progenitors	KDM5B
1.24914e-12	1.12973	0.736	0.377	2.66354e-08	progenitors	KIAA1328
1.29601e-12	1.32497	0.724	0.412	2.76349e-08	progenitors	SNRK
1.3214e-12	1.77244	0.563	0.275	2.81761e-08	progenitors	RASSF1
1.32211e-12	1.65539	0.598	0.291	2.81913e-08	progenitors	CBR4
1.32594e-12	1.47423	0.782	0.532	2.8273e-08	progenitors	MCU
1.41547e-12	1.03314	0.931	0.78	3.01821e-08	progenitors	ESD
1.50668e-12	0.90613	0.931	0.85	3.2127e-08	progenitors	LRBA
1.55726e-12	1.55752	0.517	0.217	3.32055e-08	progenitors	MCF2L2
1.62511e-12	1.7863	0.425	0.147	3.46522e-08	progenitors	WWC2
1.63552e-12	1.71435	0.506	0.219	3.48743e-08	progenitors	MRPL16
1.66006e-12	2.23727	0.345	0.114	3.53975e-08	progenitors	LAX1
1.75663e-12	2.33636	0.23	0.054	3.74566e-08	progenitors	PCDHGA7
1.78986e-12	1.6551	0.598	0.282	3.81652e-08	progenitors	ENSECAG00000029588
1.8668e-12	0.9394	0.954	0.925	3.98058e-08	progenitors	SPIDR
1.98096e-12	1.26084	0.931	0.762	4.224e-08	progenitors	PHF14
2.02933e-12	2.33394	0.207	0.045	4.32713e-08	progenitors	DNAI4
2.15285e-12	1.56661	0.69	0.369	4.59052e-08	progenitors	CTBP2
2.43266e-12	2.69462	0.23	0.056	5.18716e-08	progenitors	MAK
2.56788e-12	1.46535	0.644	0.351	5.4755e-08	progenitors	ZCCHC3
2.59171e-12	1.25846	0.747	0.531	5.52631e-08	progenitors	ENSECAG00000054996
2.713e-12	2.15685	0.368	0.127	5.78493e-08	progenitors	ENSECAG00000057283
2.91098e-12	2.24317	0.391	0.147	6.20707e-08	progenitors	TANC1
3.0936e-12	2.31172	0.287	0.083	6.59649e-08	progenitors	ENSECAG00000035870
3.12533e-12	1.99302	0.264	0.07	6.66414e-08	progenitors	GLCCI1
3.1838e-12	2.03653	0.356	0.115	6.78881e-08	progenitors	WDSUB1
3.18462e-12	1.99947	0.287	0.078	6.79057e-08	progenitors	SLC48A1
3.19831e-12	1.78933	0.379	0.128	6.81976e-08	progenitors	ENSECAG00000014696
3.25571e-12	1.88247	0.402	0.148	6.94215e-08	progenitors	DDX60L
3.30174e-12	0.822955	0.954	0.878	7.04031e-08	progenitors	SRSF6
3.30556e-12	1.05443	0.885	0.63	7.04844e-08	progenitors	RALGAPA1
3.78642e-12	1.41066	0.609	0.312	8.07379e-08	progenitors	ENSECAG00000005576
3.9035e-12	1.52698	0.598	0.282	8.32344e-08	progenitors	ZMYM3
4.18348e-12	2.38105	0.529	0.248	8.92043e-08	progenitors	SMC2
4.43479e-12	0.325164	1	1	9.4563e-08	progenitors	RPS8
4.65637e-12	0.431104	1	1	9.92877e-08	progenitors	EEF1B2
4.74994e-12	2.22802	0.299	0.088	1.01283e-07	progenitors	CD320
4.89658e-12	1.90407	0.506	0.241	1.0441e-07	progenitors	MTHFD1L
5.00782e-12	2.35564	0.207	0.046	1.06782e-07	progenitors	ARMC9
5.11972e-12	2.24018	0.218	0.05	1.09168e-07	progenitors	SFXN2
5.27091e-12	2.02559	0.402	0.147	1.12392e-07	progenitors	WNK3-1
5.42213e-12	2.11305	0.276	0.078	1.15616e-07	progenitors	ENSECAG00000059265
5.67459e-12	1.26947	0.793	0.591	1.20999e-07	progenitors	MAT2A
5.92159e-12	1.72507	0.701	0.498	1.26266e-07	progenitors	BRI3BP
6.11263e-12	1.45896	0.598	0.3	1.3034e-07	progenitors	KLHDC1
6.16101e-12	1.00673	0.885	0.66	1.31371e-07	progenitors	LY5
6.24092e-12	1.43224	0.598	0.283	1.33075e-07	progenitors	TOGARAM1
6.24318e-12	1.40988	0.701	0.414	1.33123e-07	progenitors	PRMT3
6.26943e-12	2.26933	0.276	0.079	1.33683e-07	progenitors	FANCA
6.33245e-12	2.32944	0.23	0.056	1.35027e-07	progenitors	ENSECAG00000044544
6.462e-12	1.77894	0.494	0.209	1.37789e-07	progenitors	RNF24
6.67002e-12	1.6866	0.437	0.166	1.42225e-07	progenitors	CYBRD1
6.68121e-12	0.837935	0.897	0.499	1.42464e-07	progenitors	PRNP
6.82752e-12	1.18027	0.839	0.651	1.45583e-07	progenitors	AAMDC
6.94746e-12	2.70836	0.241	0.063	1.48141e-07	progenitors	ESYT3
6.96524e-12	0.975503	0.966	0.77	1.4852e-07	progenitors	ITPR1
6.98633e-12	1.30336	0.621	0.308	1.4897e-07	progenitors	TP53BP1
7.10205e-12	0.251613	1	1	1.51437e-07	progenitors	ENSECAG00000021956
7.37405e-12	0.960131	0.851	0.671	1.57237e-07	progenitors	ATF2
7.62823e-12	2.39091	0.264	0.073	1.62657e-07	progenitors	ENGASE
7.67354e-12	2.6843	0.207	0.048	1.63623e-07	progenitors	RAMP1
7.84686e-12	1.42967	0.575	0.29	1.67319e-07	progenitors	CDCA7L
7.88057e-12	2.29545	0.287	0.084	1.68037e-07	progenitors	MTMR2
7.95539e-12	1.27508	0.69	0.379	1.69633e-07	progenitors	RASA3
8.30989e-12	1.44657	0.678	0.417	1.77192e-07	progenitors	TSPAN13
8.72388e-12	0.72448	0.977	0.906	1.86019e-07	progenitors	RBMX
9.61933e-12	2.51373	0.287	0.088	2.05113e-07	progenitors	MCM2
1.03877e-11	2.04814	0.276	0.076	2.21498e-07	progenitors	NT5DC3
1.09133e-11	1.53671	0.529	0.238	2.32705e-07	progenitors	TNK2
1.09751e-11	0.84971	0.966	0.682	2.34022e-07	progenitors	ZDHHC20
1.13789e-11	0.35027	1	1	2.42633e-07	progenitors	RPL18A
1.19179e-11	2.28155	0.23	0.058	2.54125e-07	progenitors	NECTIN2
1.23297e-11	2.20562	0.322	0.103	2.62906e-07	progenitors	ARHGAP12
1.23739e-11	1.25242	0.701	0.382	2.63849e-07	progenitors	ENSECAG00000033377
1.2426e-11	1.98304	0.437	0.183	2.64959e-07	progenitors	NREP
1.24877e-11	1.53875	0.448	0.177	2.66276e-07	progenitors	RPA2
1.25121e-11	0.654381	0.92	0.905	2.66795e-07	progenitors	RTRAF
1.25583e-11	1.05761	0.816	0.574	2.67781e-07	progenitors	ACAP1
1.25696e-11	1.44478	0.563	0.255	2.68021e-07	progenitors	ENSECAG00000058216
1.28618e-11	1.82847	0.471	0.202	2.74253e-07	progenitors	SFXN1
1.30891e-11	1.8104	0.356	0.122	2.79098e-07	progenitors	ENSECAG00000051324
1.32664e-11	2.81015	0.276	0.079	2.8288e-07	progenitors	CEP112
1.34518e-11	1.76557	0.494	0.225	2.86833e-07	progenitors	TSPAN32
1.34574e-11	1.98766	0.437	0.173	2.86953e-07	progenitors	ZNF331
1.37548e-11	1.54202	0.655	0.384	2.93295e-07	progenitors	TASP1
1.52717e-11	1.82088	0.402	0.149	3.25638e-07	progenitors	CEP41
1.6692e-11	0.801726	0.92	0.762	3.55923e-07	progenitors	EP400
1.69499e-11	1.94673	0.92	0.899	3.61422e-07	progenitors	FYN
1.75053e-11	0.349224	1	0.998	3.73265e-07	progenitors	RPL31
1.75342e-11	1.6387	0.448	0.178	3.73881e-07	progenitors	ZNF746
1.75846e-11	0.888486	0.839	0.549	3.74957e-07	progenitors	PARP1
1.77874e-11	2.62469	0.241	0.065	3.79282e-07	progenitors	ENSECAG00000057675
1.82418e-11	1.65703	0.448	0.175	3.88971e-07	progenitors	CCDC62
1.85589e-11	1.77658	0.391	0.141	3.95732e-07	progenitors	SUN1
1.99344e-11	0.345093	1	1	4.25062e-07	progenitors	RPL13
2.22385e-11	1.35681	0.736	0.492	4.74191e-07	progenitors	IARS1
2.23589e-11	1.8807	0.448	0.191	4.76759e-07	progenitors	TMEM88
2.27121e-11	1.85242	0.471	0.21	4.84289e-07	progenitors	KDELR3
2.37434e-11	0.792543	1	0.901	5.06281e-07	progenitors	RABGAP1L
2.6929e-11	1.46104	0.54	0.248	5.74207e-07	progenitors	ALDH18A1
2.8189e-11	1.98339	0.299	0.089	6.01075e-07	progenitors	SHLD1
2.90957e-11	1.86462	0.379	0.138	6.20408e-07	progenitors	MFHAS1
2.91935e-11	0.68963	0.92	0.831	6.22493e-07	progenitors	ENSECAG00000036779
3.03869e-11	1.73213	0.368	0.13	6.47941e-07	progenitors	LYL1
3.04608e-11	1.67663	0.356	0.118	6.49517e-07	progenitors	HMGB3
3.77534e-11	0.871849	0.92	0.925	8.05015e-07	progenitors	ENSECAG00000038584
3.91845e-11	1.42083	0.632	0.381	8.35532e-07	progenitors	FAM210B
3.97343e-11	1.32745	0.609	0.307	8.47255e-07	progenitors	INPP5A
4.21168e-11	1.49645	0.667	0.356	8.98056e-07	progenitors	VEZT
4.2455e-11	0.75724	0.977	0.978	9.05269e-07	progenitors	ELF1
4.44961e-11	1.14035	0.621	0.311	9.48791e-07	progenitors	SPART
4.53847e-11	1.6978	0.448	0.186	9.67737e-07	progenitors	NDST2
4.89676e-11	0.854692	0.92	0.879	1.04414e-06	progenitors	RERE
5.08768e-11	1.68836	0.506	0.231	1.08485e-06	progenitors	PIBF1
5.19291e-11	1.79872	0.402	0.151	1.10728e-06	progenitors	RIMKLB
5.42918e-11	1.39722	0.621	0.344	1.15766e-06	progenitors	ENSECAG00000029848
5.46278e-11	1.10735	0.759	0.509	1.16483e-06	progenitors	STK38L
5.81462e-11	1.01499	0.816	0.642	1.23985e-06	progenitors	C9H8orf33
5.89194e-11	0.66513	1	0.995	1.25634e-06	progenitors	ETV6
6.0384e-11	1.00391	0.77	0.478	1.28757e-06	progenitors	PHACTR2
6.04484e-11	0.858942	0.851	0.753	1.28894e-06	progenitors	EIF2A
6.41884e-11	1.32968	0.632	0.329	1.36869e-06	progenitors	FBH1
6.67448e-11	1.03272	0.897	0.747	1.4232e-06	progenitors	RBM26
6.74812e-11	0.944769	0.874	0.775	1.4389e-06	progenitors	CFDP1
7.05359e-11	1.03199	0.862	0.61	1.50404e-06	progenitors	MCTP1
7.43768e-11	1.7959	0.356	0.127	1.58594e-06	progenitors	NUDT6
7.63491e-11	0.231236	1	1	1.62799e-06	progenitors	RPS19
7.95487e-11	1.97042	0.391	0.149	1.69622e-06	progenitors	PDE5A
8.03678e-11	0.636296	0.989	0.916	1.71368e-06	progenitors	EIF3M
8.09348e-11	1.74293	0.368	0.134	1.72577e-06	progenitors	SMYD2
8.43191e-11	2.34369	0.264	0.077	1.79794e-06	progenitors	ZNF112
8.9561e-11	1.65259	0.414	0.163	1.90971e-06	progenitors	PAAF1
9.18143e-11	1.32077	0.506	0.224	1.95776e-06	progenitors	ACO1
9.82775e-11	1.52185	0.759	0.51	2.09557e-06	progenitors	CNKSR3
1.02654e-10	0.997391	0.736	0.513	2.18889e-06	progenitors	TNRC18
1.08774e-10	1.70662	0.31	0.096	2.31938e-06	progenitors	CTPS1
1.10109e-10	0.779285	0.931	0.791	2.34785e-06	progenitors	ATXN2
1.12241e-10	0.855023	0.885	0.757	2.39331e-06	progenitors	OCIAD1
1.18707e-10	1.30782	0.598	0.362	2.53119e-06	progenitors	FXN
1.19755e-10	1.0939	0.828	0.588	2.55354e-06	progenitors	GPATCH2
1.24408e-10	2.0571	0.264	0.077	2.65275e-06	progenitors	ENSECAG00000052087
1.25289e-10	1.33628	0.655	0.377	2.67154e-06	progenitors	RARS2
1.26826e-10	1.43267	0.69	0.453	2.70432e-06	progenitors	CITED2
1.27503e-10	1.41282	0.529	0.252	2.71874e-06	progenitors	MDN1
1.33341e-10	1.5592	0.517	0.242	2.84323e-06	progenitors	ASRGL1
1.33558e-10	1.81048	0.414	0.168	2.84786e-06	progenitors	CFAP210
1.42158e-10	1.90096	0.552	0.288	3.03124e-06	progenitors	HGF
1.43487e-10	1.3601	0.655	0.374	3.05957e-06	progenitors	MED25
1.45832e-10	1.4127	0.586	0.3	3.10958e-06	progenitors	POLE2
1.45987e-10	1.86308	0.356	0.126	3.11288e-06	progenitors	WDR36
1.53434e-10	1.48097	0.506	0.238	3.27168e-06	progenitors	PCMTD2
1.53969e-10	2.26852	0.207	0.052	3.28308e-06	progenitors	MZF1-1
1.551e-10	1.14883	0.782	0.509	3.30719e-06	progenitors	KANSL1L
1.6538e-10	1.32692	0.736	0.488	3.52639e-06	progenitors	CDHR4
1.67248e-10	1.36023	0.632	0.347	3.56622e-06	progenitors	ISOC1
1.68249e-10	2.19603	0.218	0.057	3.58758e-06	progenitors	PAIP2B
1.68604e-10	1.07032	0.759	0.479	3.59514e-06	progenitors	SESTD1
1.8598e-10	0.749552	0.977	0.82	3.96566e-06	progenitors	LIMD2
2.06157e-10	1.39255	0.644	0.384	4.39588e-06	progenitors	NT5C3A
2.0754e-10	0.459192	1	1	4.42537e-06	progenitors	RPS2
2.07758e-10	1.34738	0.46	0.192	4.43003e-06	progenitors	BBS4
2.12808e-10	1.91394	0.31	0.105	4.5377e-06	progenitors	ENSECAG00000009849
2.13532e-10	1.61514	0.425	0.176	4.55314e-06	progenitors	ENSECAG00000054001
2.19317e-10	1.52025	0.598	0.337	4.67649e-06	progenitors	CAPN7
2.20737e-10	1.17793	0.724	0.507	4.70678e-06	progenitors	ILF3
2.21291e-10	0.876844	0.874	0.621	4.7186e-06	progenitors	LANCL2
2.22311e-10	1.92766	0.471	0.216	4.74033e-06	progenitors	RASSF8
2.30745e-10	1.91742	0.414	0.173	4.92018e-06	progenitors	TSGA10
2.31603e-10	1.86631	0.333	0.115	4.93848e-06	progenitors	FANCB
2.37486e-10	1.88618	0.31	0.105	5.06392e-06	progenitors	FAM13A
2.50339e-10	1.27072	0.655	0.408	5.33798e-06	progenitors	TUBGCP5
2.524e-10	1.33409	0.575	0.31	5.38194e-06	progenitors	CSTF1
2.54286e-10	1.90323	0.241	0.067	5.42214e-06	progenitors	ZC3HAV1L
2.57822e-10	1.51743	0.483	0.221	5.49754e-06	progenitors	EFCAB11
2.6018e-10	1.17019	0.713	0.476	5.54782e-06	progenitors	MRPS6
2.70343e-10	2.44732	0.207	0.054	5.76452e-06	progenitors	THRA
2.73785e-10	1.36254	0.598	0.341	5.83791e-06	progenitors	TAF1D
2.75375e-10	1.08195	0.862	0.698	5.87181e-06	progenitors	SLK
2.93636e-10	1.07013	0.805	0.581	6.26121e-06	progenitors	COMMD1
3.04931e-10	1.13481	0.598	0.293	6.50204e-06	progenitors	NIF3L1
3.07966e-10	1.82843	0.471	0.228	6.56677e-06	progenitors	ARRDC4
3.14222e-10	0.877185	0.92	0.839	6.70016e-06	progenitors	MBD5
3.22371e-10	1.60434	0.46	0.209	6.87392e-06	progenitors	NFE2L1
3.42721e-10	0.989843	0.897	0.699	7.30785e-06	progenitors	UBE2H
3.45967e-10	0.806049	0.897	0.752	7.37704e-06	progenitors	SLC25A36
3.49415e-10	2.08259	0.207	0.052	7.45058e-06	progenitors	ZNF239
3.53289e-10	1.44476	0.506	0.237	7.53319e-06	progenitors	METTL3
3.59873e-10	2.18691	0.264	0.081	7.67358e-06	progenitors	ENSECAG00000023133
3.77518e-10	1.48833	0.333	0.114	8.04982e-06	progenitors	SCML2
3.79866e-10	1.65861	0.425	0.186	8.09989e-06	progenitors	CREG1
3.85602e-10	0.8168	0.908	0.769	8.22219e-06	progenitors	ERC1
3.86202e-10	1.6661	0.368	0.139	8.23499e-06	progenitors	ZNF606
3.90479e-10	0.747841	0.989	0.927	8.32618e-06	progenitors	PNRC1
3.91059e-10	0.70854	0.989	0.914	8.33855e-06	progenitors	PNN
3.99129e-10	2.38096	0.218	0.059	8.51064e-06	progenitors	LAMC1
4.04785e-10	1.33876	0.632	0.369	8.63124e-06	progenitors	ZNF354C
4.12156e-10	1.66456	0.425	0.182	8.7884e-06	progenitors	RBM4B
4.12695e-10	1.07732	0.805	0.558	8.79989e-06	progenitors	CCDC66
4.37788e-10	1.7578	0.471	0.223	9.33495e-06	progenitors	KCTD3
4.38554e-10	1.66942	0.414	0.176	9.35128e-06	progenitors	PRPSAP1
4.46297e-10	1.74573	0.23	0.062	9.5164e-06	progenitors	MYLK3
4.63265e-10	1.11933	0.713	0.465	9.87819e-06	progenitors	ENSECAG00000037873
4.68791e-10	1.23057	0.69	0.436	9.99603e-06	progenitors	DTWD1
4.90642e-10	1.8176	0.368	0.147	1.0462e-05	progenitors	ENSECAG00000033754
5.025e-10	1.82158	0.253	0.072	1.07148e-05	progenitors	YBX3
5.03375e-10	0.937565	0.966	0.679	1.07335e-05	progenitors	KLF12
5.26579e-10	2.42134	0.241	0.073	1.12282e-05	progenitors	KCTD1
5.44383e-10	2.11346	0.23	0.065	1.16079e-05	progenitors	TCP11L1
5.46305e-10	0.94396	0.828	0.68	1.16489e-05	progenitors	SF1
5.59129e-10	1.53176	0.414	0.163	1.19223e-05	progenitors	NME7
5.66868e-10	2.02844	0.483	0.223	1.20873e-05	progenitors	TSPAN14
5.67825e-10	1.72092	0.402	0.163	1.21077e-05	progenitors	IFT88
5.72641e-10	0.822168	0.851	0.629	1.22104e-05	progenitors	ZNF260
5.74685e-10	1.52401	0.494	0.226	1.2254e-05	progenitors	RIC3
5.812e-10	1.27889	0.598	0.315	1.23929e-05	progenitors	PYCR2
5.875e-10	1.79457	0.379	0.148	1.25273e-05	progenitors	BBS9
6.1079e-10	0.824801	0.943	0.88	1.30239e-05	progenitors	PHIP
6.50647e-10	0.528144	0.989	0.959	1.38737e-05	progenitors	SRRM1
6.60485e-10	1.46486	0.69	0.527	1.40835e-05	progenitors	DKC1
6.77007e-10	0.821082	0.931	0.876	1.44358e-05	progenitors	CRLF3
6.82111e-10	1.80144	0.333	0.122	1.45447e-05	progenitors	ENSECAG00000046394
6.96236e-10	1.04524	0.759	0.513	1.48458e-05	progenitors	NT5C2
7.02621e-10	1.88864	0.264	0.082	1.4982e-05	progenitors	CKAP4
7.79835e-10	0.652544	0.931	0.886	1.66284e-05	progenitors	SRSF11
7.93314e-10	1.10872	0.736	0.552	1.69158e-05	progenitors	KPNB1
8.04497e-10	1.59751	0.494	0.245	1.71543e-05	progenitors	SMAD1
8.3209e-10	1.48555	0.575	0.315	1.77427e-05	progenitors	FOCAD
8.4233e-10	1.26911	0.759	0.529	1.7961e-05	progenitors	TMX4
8.58586e-10	1.67777	0.402	0.177	1.83076e-05	progenitors	MSH5
8.79417e-10	1.17051	0.391	0.148	1.87518e-05	progenitors	ENOSF1
9.66193e-10	1.25772	0.586	0.303	2.06021e-05	progenitors	LACC1
9.88514e-10	0.976138	0.885	0.679	2.10781e-05	progenitors	SPEN
1.0066e-09	0.870285	0.92	0.717	2.14637e-05	progenitors	LMO2
1.03273e-09	1.26299	0.632	0.365	2.20208e-05	progenitors	TTC4
1.04684e-09	1.70578	0.218	0.058	2.23218e-05	progenitors	B4GALNT4
1.06219e-09	1.67429	0.46	0.209	2.2649e-05	progenitors	TMEM263
1.07912e-09	1.29132	0.552	0.271	2.301e-05	progenitors	AKR1E2
1.0987e-09	1.33799	0.517	0.245	2.34277e-05	progenitors	NUP37
1.10461e-09	1.07541	0.828	0.651	2.35536e-05	progenitors	FBXO3
1.15888e-09	1.07369	0.828	0.605	2.47108e-05	progenitors	MGAT5
1.1772e-09	1.95132	0.356	0.142	2.51015e-05	progenitors	MGLL
1.19275e-09	1.31634	0.632	0.389	2.5433e-05	progenitors	IP6K2
1.20859e-09	1.16669	0.678	0.433	2.57707e-05	progenitors	RYK
1.23679e-09	0.946709	0.759	0.481	2.6372e-05	progenitors	SOCS2
1.29882e-09	1.70391	0.333	0.121	2.76947e-05	progenitors	GALNT6
1.3075e-09	2.04547	0.276	0.092	2.78799e-05	progenitors	ULK1
1.31132e-09	1.37132	0.448	0.189	2.79612e-05	progenitors	ENSECAG00000022839
1.34703e-09	0.998845	0.862	0.683	2.87228e-05	progenitors	TSN
1.43749e-09	0.935205	0.816	0.668	3.06515e-05	progenitors	ENSECAG00000015215
1.50467e-09	1.21007	0.655	0.397	3.20841e-05	progenitors	SMC4
1.51612e-09	2.00183	0.264	0.084	3.23282e-05	progenitors	ACSL3
1.51911e-09	1.72791	0.437	0.197	3.2392e-05	progenitors	BICRAL
1.56479e-09	1.88359	0.287	0.093	3.33659e-05	progenitors	PALS1
1.57595e-09	1.9864	0.276	0.088	3.3604e-05	progenitors	ENSECAG00000033206
1.61674e-09	0.991165	0.805	0.629	3.44737e-05	progenitors	PIK3C3
1.62729e-09	1.95852	0.287	0.098	3.46986e-05	progenitors	ENSECAG00000034536
1.69248e-09	1.24745	0.655	0.41	3.60887e-05	progenitors	PSMG3
1.70009e-09	0.95401	0.805	0.547	3.6251e-05	progenitors	ENSECAG00000023513
1.77535e-09	0.811438	0.943	0.864	3.78558e-05	progenitors	MARCHF6
1.78399e-09	1.01619	0.793	0.571	3.804e-05	progenitors	TFDP2
1.78568e-09	1.28207	0.598	0.316	3.80761e-05	progenitors	LMBR1
1.80522e-09	1.28759	0.655	0.453	3.84927e-05	progenitors	ILF2
1.80865e-09	1.31883	0.69	0.468	3.85659e-05	progenitors	MIPEP
1.83903e-09	2.17663	0.218	0.062	3.92137e-05	progenitors	ENSECAG00000049597
1.84635e-09	1.52543	0.575	0.322	3.93698e-05	progenitors	RNF11
1.84866e-09	0.243981	1	1	3.94189e-05	progenitors	RPL27A
1.8776e-09	1.78728	0.322	0.116	4.0036e-05	progenitors	ZKSCAN8
1.90936e-09	1.19797	0.678	0.427	4.07132e-05	progenitors	CRBN
1.91383e-09	0.945194	0.862	0.685	4.08086e-05	progenitors	RPRD2
1.9384e-09	0.97225	0.322	0.108	4.13325e-05	progenitors	LEPR
2.00049e-09	1.49631	0.552	0.286	4.26565e-05	progenitors	COIL
2.02462e-09	0.70773	0.92	0.797	4.31711e-05	progenitors	TSPAN3
2.27752e-09	1.73459	0.368	0.15	4.85635e-05	progenitors	FADS1
2.41489e-09	1.57142	0.379	0.155	5.14927e-05	progenitors	RAD52
2.44268e-09	0.809364	0.862	0.657	5.20852e-05	progenitors	ZMYM2
2.45908e-09	1.15748	0.632	0.407	5.2435e-05	progenitors	PRDX3
2.47757e-09	0.404874	1	0.992	5.28293e-05	progenitors	EIF3D
2.51028e-09	1.94083	0.402	0.187	5.35266e-05	progenitors	MCM3
2.79292e-09	1.5478	0.402	0.168	5.95535e-05	progenitors	ENSECAG00000050553
2.80252e-09	1.9603	0.31	0.112	5.97581e-05	progenitors	SNAPC1
2.96146e-09	2.24146	0.402	0.175	6.31472e-05	progenitors	LMNTD1
3.21703e-09	0.857623	0.874	0.647	6.85967e-05	progenitors	B3GNT2
3.30722e-09	0.936794	0.759	0.571	7.05198e-05	progenitors	UMPS
3.34287e-09	1.55335	0.379	0.157	7.128e-05	progenitors	ZNF496
3.36826e-09	1.13719	0.563	0.287	7.18214e-05	progenitors	SUGP2
3.37291e-09	1.12334	0.885	0.685	7.19206e-05	progenitors	RANBP9
3.4845e-09	1.93492	0.276	0.094	7.42999e-05	progenitors	ZNF35
3.5832e-09	2.0876	0.218	0.063	7.64047e-05	progenitors	ENSECAG00000059850
3.59155e-09	1.72681	0.276	0.087	7.65827e-05	progenitors	PANX1
3.61698e-09	1.8019	0.299	0.103	7.71248e-05	progenitors	DENND2D
3.69989e-09	1.59276	0.31	0.111	7.88928e-05	progenitors	E2F5
3.76893e-09	1.06881	0.724	0.491	8.0365e-05	progenitors	CENPP
3.814e-09	0.68284	0.897	0.806	8.13259e-05	progenitors	PPIH
3.88043e-09	1.93388	0.287	0.1	8.27423e-05	progenitors	LIG1
4.14624e-09	1.98817	0.379	0.153	8.84103e-05	progenitors	ENSECAG00000042342
4.21805e-09	1.32818	0.54	0.299	8.99414e-05	progenitors	BAHCC1
4.32352e-09	0.865276	0.851	0.681	9.21905e-05	progenitors	DHX15
4.41998e-09	0.59033	0.943	0.876	9.42471e-05	progenitors	RNF187
4.69043e-09	1.46467	0.46	0.219	0.000100014	progenitors	PUS10
4.72106e-09	1.61848	0.368	0.149	0.000100667	progenitors	NEU3
4.93732e-09	1.90364	0.241	0.074	0.000105278	progenitors	AP3M2
5.04732e-09	0.959696	0.759	0.568	0.000107624	progenitors	TOMM7
5.08571e-09	1.9162	0.276	0.092	0.000108443	progenitors	PLA2G6
5.17935e-09	1.50171	0.46	0.239	0.000110439	progenitors	IFT25
5.21502e-09	1.10521	0.713	0.458	0.0001112	progenitors	SPATS2
5.51702e-09	1.78973	0.276	0.091	0.000117639	progenitors	TTC3
5.54494e-09	1.50752	0.494	0.245	0.000118235	progenitors	C22H20orf96
5.57263e-09	1.99364	0.218	0.063	0.000118825	progenitors	ENSECAG00000050706
5.64055e-09	1.08101	0.667	0.396	0.000120273	progenitors	DENND6A
5.66884e-09	1.74984	0.31	0.113	0.000120877	progenitors	TENT5C
5.72986e-09	0.730214	0.874	0.741	0.000122178	progenitors	NKTR
5.77204e-09	0.913366	0.897	0.781	0.000123077	progenitors	IRF2
5.85703e-09	1.33033	0.598	0.411	0.000124889	progenitors	CDK4
6.01904e-09	2.08545	0.241	0.078	0.000128344	progenitors	RINL
6.04145e-09	1.54393	0.46	0.226	0.000128822	progenitors	P2RX1
6.1543e-09	2.03893	0.241	0.076	0.000131228	progenitors	ENSECAG00000059353
6.20598e-09	1.75179	0.299	0.106	0.00013233	progenitors	NFIC
6.32327e-09	0.399551	0.989	0.992	0.000134831	progenitors	EIF3E
6.33677e-09	1.14511	0.563	0.311	0.000135119	progenitors	NUP35
6.33884e-09	1.57899	0.218	0.062	0.000135163	progenitors	VOPP1
6.35287e-09	1.68052	0.379	0.17	0.000135462	progenitors	ENSECAG00000039540
6.43296e-09	1.40915	0.471	0.224	0.00013717	progenitors	HYI
6.44252e-09	1.19906	0.506	0.24	0.000137374	progenitors	FRMD4A
6.62715e-09	1.39438	0.506	0.252	0.000141311	progenitors	PON2
6.82033e-09	0.787512	0.897	0.738	0.00014543	progenitors	LGALS3BP
6.85158e-09	1.14369	0.575	0.318	0.000146096	progenitors	ECHDC1
7.08133e-09	2.18304	0.264	0.09	0.000150995	progenitors	ENSECAG00000058639
7.15466e-09	0.412896	1	0.991	0.000152559	progenitors	SFPQ
7.31494e-09	0.650299	0.931	0.826	0.000155977	progenitors	CD81
7.45989e-09	0.933337	0.759	0.544	0.000159067	progenitors	GALNT2
7.80254e-09	1.69409	0.356	0.148	0.000166374	progenitors	YDJC
8.03542e-09	1.76083	0.276	0.095	0.000171339	progenitors	FNTB
8.18574e-09	1.36798	0.552	0.282	0.000174545	progenitors	PAPOLG
8.23036e-09	0.846028	0.793	0.621	0.000175496	progenitors	SREK1
8.23704e-09	1.75672	0.471	0.26	0.000175638	progenitors	MCM7
8.30581e-09	0.747362	0.839	0.626	0.000177105	progenitors	HECTD4
8.36349e-09	0.846558	0.862	0.735	0.000178335	progenitors	CHD4
8.46379e-09	1.18982	0.632	0.39	0.000180473	progenitors	TBC1D2B
8.48279e-09	1.43489	0.678	0.475	0.000180879	progenitors	TMCC3
8.52601e-09	1.09427	0.678	0.422	0.0001818	progenitors	AK6
8.75579e-09	1.89543	0.322	0.128	0.0001867	progenitors	ENSECAG00000052437
9.25611e-09	1.08112	0.793	0.669	0.000197368	progenitors	TRIM24
9.38495e-09	1.53914	0.333	0.127	0.000200115	progenitors	ZBTB5
9.42138e-09	1.12544	0.678	0.429	0.000200892	progenitors	TAF9
9.57388e-09	0.593947	1	0.982	0.000204144	progenitors	FLT3
9.94637e-09	1.12439	0.598	0.347	0.000212086	progenitors	NUP58
1.00876e-08	1.85342	0.241	0.075	0.000215098	progenitors	NEK4
1.02239e-08	0.997011	0.747	0.532	0.000218004	progenitors	NDUFAF6
1.03303e-08	1.58461	0.299	0.107	0.000220274	progenitors	ZNF197
1.0379e-08	0.74152	0.885	0.864	0.000221311	progenitors	AP3S1
1.04121e-08	0.329139	1	1	0.000222017	progenitors	RPL28
1.04404e-08	0.730971	0.644	0.374	0.000222621	progenitors	SEPTIN11
1.05341e-08	0.653606	1	1	0.000224619	progenitors	DPF2
1.05671e-08	1.94939	0.23	0.07	0.000225323	progenitors	PAQR8
1.0615e-08	0.895635	0.793	0.661	0.000226344	progenitors	BZW2
1.1056e-08	1.61227	0.322	0.119	0.000235747	progenitors	ARHGEF3
1.14518e-08	1.28395	0.46	0.217	0.000244188	progenitors	ZSCAN21
1.14761e-08	2.02283	0.264	0.093	0.000244705	progenitors	GABBR1
1.15475e-08	1.32904	0.414	0.183	0.000246228	progenitors	MMD
1.18812e-08	0.89742	0.816	0.662	0.000253343	progenitors	C2CD5
1.20298e-08	0.670165	0.931	0.794	0.000256511	progenitors	UBQLN1
1.20605e-08	1.04591	0.747	0.508	0.000257166	progenitors	IAH1
1.21422e-08	0.827783	0.851	0.692	0.000258908	progenitors	INPP5B
1.22619e-08	2.25969	0.241	0.08	0.00026146	progenitors	SKP2
1.23227e-08	1.38452	0.379	0.154	0.000262757	progenitors	TNFSF10
1.323e-08	1.51525	0.379	0.156	0.000282104	progenitors	HSCB
1.33582e-08	0.589986	0.92	0.873	0.000284837	progenitors	CCNG1
1.38176e-08	0.823535	0.908	0.818	0.000294632	progenitors	RFTN1
1.39245e-08	1.27524	0.494	0.26	0.000296913	progenitors	POLI
1.43734e-08	0.723707	0.943	0.884	0.000306483	progenitors	TRA2A
1.44814e-08	1.40775	0.483	0.24	0.000308787	progenitors	XRCC4
1.48015e-08	1.47627	0.54	0.301	0.000315613	progenitors	LRRCC1
1.48456e-08	0.914403	0.77	0.599	0.000316552	progenitors	LUC7L
1.49869e-08	1.0046	0.667	0.409	0.000319565	progenitors	FBXW4
1.52724e-08	1.33831	0.736	0.527	0.000325653	progenitors	YPEL3
1.55104e-08	1.56358	0.46	0.232	0.000330728	progenitors	ITPKB
1.66481e-08	0.909886	0.862	0.776	0.000354988	progenitors	DCTN4
1.68914e-08	1.61432	0.391	0.165	0.000360175	progenitors	GDAP2
1.73962e-08	0.81971	0.816	0.517	0.000370938	progenitors	BMPR2
1.76404e-08	1.61012	0.414	0.193	0.000376146	progenitors	WDR75
1.78968e-08	0.36795	1	1	0.000381613	progenitors	ENSECAG00000051067
1.81008e-08	1.34324	0.506	0.248	0.000385964	progenitors	GPANK1
1.83033e-08	0.657803	0.966	0.922	0.00039028	progenitors	ANKRD17
1.86049e-08	0.817946	0.678	0.429	0.000396713	progenitors	HIVEP1
1.88783e-08	1.96802	0.23	0.072	0.000402541	progenitors	RRP9
1.91001e-08	1.08278	0.655	0.442	0.000407271	progenitors	NGDN
1.96529e-08	1.00591	0.724	0.507	0.000419058	progenitors	RHOC
1.99113e-08	1.18842	0.632	0.418	0.000424569	progenitors	AHCY
2.18557e-08	0.771213	0.862	0.794	0.000466029	progenitors	METTL9
2.22861e-08	0.602333	1	0.927	0.000475206	progenitors	TBCA
2.26485e-08	1.33702	0.517	0.308	0.000482933	progenitors	WDR12
2.27223e-08	1.71368	0.287	0.104	0.000484508	progenitors	REXO5
2.34648e-08	1.67106	0.333	0.132	0.000500339	progenitors	GPATCH4
2.44101e-08	1.52968	0.333	0.131	0.000520496	progenitors	FKTN
2.46134e-08	1.38871	0.425	0.203	0.000524831	progenitors	SRSF12
2.63777e-08	1.69982	0.287	0.106	0.000562451	progenitors	ENSECAG00000019120
2.64318e-08	1.2803	0.609	0.35	0.000563605	progenitors	CTNND1
2.64445e-08	1.63211	0.701	0.506	0.000563875	progenitors	MGAT4A
2.66685e-08	1.41459	0.437	0.204	0.000568652	progenitors	RRS1
2.71754e-08	1.48291	0.253	0.08	0.000579461	progenitors	CKS1B
2.84082e-08	1.65994	0.414	0.195	0.000605747	progenitors	ENSECAG00000059774
2.96453e-08	1.04805	0.632	0.363	0.000632127	progenitors	TXNRD1
2.97099e-08	0.849594	0.897	0.703	0.000633505	progenitors	UBE2E1
3.00553e-08	1.62047	0.253	0.083	0.000640869	progenitors	MSRB2
3.02301e-08	1.93811	0.207	0.061	0.000644596	progenitors	ENSECAG00000011139
3.07444e-08	0.839859	0.77	0.598	0.000655562	progenitors	CMTM3
3.07943e-08	1.46473	0.414	0.195	0.000656627	progenitors	DLG4
3.12994e-08	2.14548	0.218	0.07	0.000667398	progenitors	PFN4
3.13185e-08	1.52883	0.31	0.118	0.000667805	progenitors	SPARC
3.15441e-08	0.776455	0.897	0.807	0.000672615	progenitors	RPL22L1
3.16292e-08	0.489059	0.989	0.828	0.00067443	progenitors	BCL11A
3.23732e-08	0.982836	0.736	0.562	0.000690294	progenitors	NF1
3.28202e-08	1.94588	0.207	0.062	0.000699824	progenitors	TAF9B
3.35217e-08	1.73412	0.276	0.097	0.000714783	progenitors	ENSECAG00000057496
3.39083e-08	0.941845	0.759	0.669	0.000723027	progenitors	LARP1
3.44787e-08	1.40312	0.425	0.206	0.000735189	progenitors	LRRC42
3.44999e-08	0.803568	0.885	0.857	0.000735641	progenitors	ENSECAG00000049728
3.50867e-08	1.91827	0.425	0.197	0.000748153	progenitors	PTPRK
3.51892e-08	1.1756	0.724	0.552	0.000750339	progenitors	SHPRH
3.5374e-08	0.967809	0.54	0.274	0.00075428	progenitors	GRB10
3.57965e-08	1.343	0.46	0.228	0.000763289	progenitors	CEP57L1
3.78608e-08	1.819	0.333	0.133	0.000807307	progenitors	URB1
3.87709e-08	1.34603	0.506	0.277	0.000826711	progenitors	TMEM91
3.91865e-08	0.860383	0.943	0.891	0.000835573	progenitors	ITGA4
3.94511e-08	0.778821	0.851	0.698	0.000841216	progenitors	PNKD
3.95053e-08	0.734133	0.851	0.703	0.000842371	progenitors	MRPL39
4.07008e-08	2.44655	0.23	0.076	0.000867864	progenitors	METTL8
4.33307e-08	0.433694	1	0.999	0.00092394	progenitors	RPL4
4.42416e-08	1.68792	0.333	0.139	0.000943363	progenitors	TMA16
4.43555e-08	1.31237	0.379	0.166	0.000945792	progenitors	HHAT
4.47416e-08	0.608648	0.943	0.932	0.000954024	progenitors	PEBP1
4.59364e-08	1.43983	0.402	0.174	0.000979502	progenitors	SPRED1
4.69353e-08	1.47288	0.402	0.181	0.0010008	progenitors	ZRANB3
4.72929e-08	0.68403	0.908	0.783	0.00100843	progenitors	CCT7
4.82586e-08	1.57925	0.322	0.127	0.00102902	progenitors	ARL13B
4.88332e-08	0.762889	0.874	0.76	0.00104127	progenitors	EPRS1
5.12309e-08	0.836712	0.736	0.561	0.0010924	progenitors	DTD1
5.12696e-08	0.924698	0.747	0.535	0.00109322	progenitors	WDR48
5.23434e-08	0.641526	0.931	0.857	0.00111612	progenitors	PPP6R3
5.31417e-08	0.658151	0.931	0.845	0.00113314	progenitors	ZRANB2
5.33192e-08	1.07683	0.609	0.388	0.00113693	progenitors	LSG1
5.35004e-08	1.24183	0.793	0.545	0.00114079	progenitors	PEAK1
5.51544e-08	1.05449	0.759	0.584	0.00117606	progenitors	CSTF3
5.53661e-08	0.890745	0.828	0.724	0.00118057	progenitors	DDX10
5.63496e-08	1.80823	0.276	0.102	0.00120154	progenitors	TCEAL1
5.66032e-08	0.985342	0.264	0.088	0.00120695	progenitors	SPATA7
5.74164e-08	1.1511	0.736	0.523	0.00122429	progenitors	CMAH
5.81161e-08	1.25494	0.414	0.185	0.00123921	progenitors	CEP290
5.84341e-08	0.657455	0.977	0.967	0.00124599	progenitors	AKT3
5.90466e-08	1.74274	0.31	0.122	0.00125905	progenitors	NSL1
5.92336e-08	0.828339	0.724	0.499	0.00126304	progenitors	IFTAP
5.97457e-08	1.13947	0.667	0.438	0.00127396	progenitors	SLC26A6
6.10703e-08	1.90258	0.287	0.106	0.0013022	progenitors	ENSECAG00000058329
6.20008e-08	1.98196	0.253	0.087	0.00132204	progenitors	ENSECAG00000054398
6.28341e-08	1.56673	0.322	0.127	0.00133981	progenitors	FAN1
6.34696e-08	0.416829	1	1	0.00135336	progenitors	RPS16
6.44923e-08	1.39493	0.46	0.237	0.00137517	progenitors	LYPLAL1
6.59e-08	1.43051	0.414	0.188	0.00140519	progenitors	PNPLA7
6.60461e-08	1.85823	0.23	0.076	0.0014083	progenitors	UAP1L1
6.97291e-08	1.10548	0.586	0.343	0.00148683	progenitors	XRCC5
7.03488e-08	0.972421	0.724	0.559	0.00150005	progenitors	ATIC
7.61294e-08	1.48213	0.299	0.11	0.00162331	progenitors	ENSECAG00000008349
7.64876e-08	1.89234	0.207	0.064	0.00163094	progenitors	ENSECAG00000049339
7.88701e-08	0.853996	0.862	0.815	0.00168175	progenitors	SMYD3
7.91566e-08	0.787738	0.897	0.775	0.00168786	progenitors	PRKN
8.12481e-08	1.64837	0.322	0.133	0.00173245	progenitors	ETFDH
8.15292e-08	1.36847	0.333	0.137	0.00173845	progenitors	CHCHD6
8.20888e-08	1.50776	0.46	0.244	0.00175038	progenitors	NDOR1
8.43991e-08	1.85301	0.218	0.069	0.00179964	progenitors	CEP85
8.53498e-08	0.996489	0.632	0.403	0.00181991	progenitors	ENSECAG00000020342
8.54613e-08	0.646722	0.908	0.847	0.00182229	progenitors	PSPC1
8.63767e-08	1.85036	0.299	0.117	0.00184181	progenitors	ENSECAG00000009216
8.9644e-08	1.51041	0.287	0.106	0.00191148	progenitors	ENSECAG00000043008
9.20789e-08	1.70816	0.287	0.107	0.0019634	progenitors	N6AMT1
9.24751e-08	1.21879	0.345	0.137	0.00197185	progenitors	KATNAL1
9.41133e-08	1.51895	0.425	0.207	0.00200678	progenitors	CAP2-1
9.46796e-08	0.768883	0.805	0.583	0.00201885	progenitors	RNASET2
9.51875e-08	1.35351	0.414	0.199	0.00202968	progenitors	GPATCH2L
9.57923e-08	1.85334	0.218	0.069	0.00204258	progenitors	SUOX
9.68967e-08	1.73353	0.23	0.075	0.00206613	progenitors	ENSECAG00000052217
9.96315e-08	1.75852	0.23	0.076	0.00212444	progenitors	ENSECAG00000060017
1.01034e-07	1.49765	0.414	0.199	0.00215434	progenitors	ENSECAG00000010596
1.01077e-07	0.984626	0.782	0.677	0.00215527	progenitors	PCYT1A
1.0181e-07	1.1013	0.655	0.425	0.0021709	progenitors	ALDH5A1
1.0428e-07	1.4427	0.448	0.227	0.00222356	progenitors	CSKMT
1.04371e-07	1.60047	0.333	0.142	0.00222551	progenitors	RBM12B
1.07597e-07	0.771438	0.759	0.61	0.00229429	progenitors	POLR1H
1.08101e-07	0.6651	0.885	0.8	0.00230503	progenitors	LUC7L2
1.08385e-07	0.863314	0.862	0.681	0.0023111	progenitors	GLMN
1.08836e-07	1.48875	0.379	0.173	0.0023207	progenitors	POLR3E
1.09862e-07	1.14982	0.701	0.483	0.00234259	progenitors	HMG20A
1.10331e-07	0.532913	0.977	0.982	0.00235258	progenitors	HNRNPA1
1.12378e-07	1.61272	0.322	0.13	0.00239623	progenitors	ENTPD5
1.13507e-07	1.67869	0.333	0.137	0.00242032	progenitors	CDC42BPB
1.1569e-07	1.12776	0.471	0.242	0.00246687	progenitors	RAB3IP
1.19808e-07	1.2982	0.448	0.226	0.00255466	progenitors	MYBBP1A
1.20759e-07	0.561176	0.862	0.779	0.00257495	progenitors	URI1
1.27989e-07	1.36121	0.402	0.192	0.00272912	progenitors	DCBLD2
1.2807e-07	0.715899	0.828	0.695	0.00273083	progenitors	DIS3L2
1.29442e-07	0.577419	0.954	0.875	0.00276009	progenitors	EWSR1
1.31373e-07	0.73284	1	0.946	0.00280126	progenitors	PRKCB
1.37373e-07	0.76438	0.851	0.665	0.00292921	progenitors	RNF216
1.39834e-07	0.860866	0.69	0.522	0.00298167	progenitors	USP11
1.44417e-07	2.09014	0.207	0.067	0.00307941	progenitors	ENSECAG00000052913
1.4559e-07	1.85498	0.218	0.071	0.00310442	progenitors	ANKRD50
1.57114e-07	0.718752	0.897	0.761	0.00335013	progenitors	PCMTD1
1.58516e-07	0.753754	0.667	0.386	0.00338003	progenitors	KIF1B
1.63705e-07	1.14929	0.54	0.306	0.00349068	progenitors	ENSECAG00000045366
1.64413e-07	0.693719	0.908	0.834	0.00350578	progenitors	STRN3
1.645e-07	1.82069	0.31	0.13	0.00350764	progenitors	DLG5
1.65903e-07	1.22501	0.609	0.38	0.00353756	progenitors	HYCC1
1.71016e-07	1.3034	0.575	0.333	0.00364658	progenitors	MED20
1.75371e-07	0.551035	0.989	0.989	0.00373943	progenitors	MACROH2A1
1.76942e-07	1.30662	0.448	0.229	0.00377293	progenitors	B4GALT7
1.82732e-07	0.241175	1	1	0.00389639	progenitors	RPS24
1.84154e-07	1.21413	0.506	0.287	0.00392671	progenitors	MTPAP
1.87371e-07	1.06285	0.759	0.534	0.0039953	progenitors	ZNF438
1.89702e-07	1.05747	0.736	0.558	0.00404501	progenitors	GNA12
1.92545e-07	0.662912	0.92	0.835	0.00410564	progenitors	NBN
1.94772e-07	1.24384	0.54	0.313	0.00415312	progenitors	ERI3
1.98518e-07	1.73968	0.241	0.086	0.004233	progenitors	CLCN4
1.98767e-07	0.834234	0.828	0.697	0.0042383	progenitors	ACBD6
2.01919e-07	1.05959	0.552	0.313	0.00430553	progenitors	MRPS10
2.03323e-07	0.584229	0.874	0.846	0.00433546	progenitors	NOP53
2.05114e-07	1.17401	0.437	0.207	0.00437365	progenitors	RIGI
2.16206e-07	1.04343	0.69	0.517	0.00461016	progenitors	AMD1
2.1941e-07	1.64005	0.299	0.122	0.00467848	progenitors	CCNJ
2.20179e-07	1.59067	0.379	0.179	0.00469487	progenitors	ZNF37A
2.2857e-07	1.25244	0.483	0.265	0.00487379	progenitors	RSBN1
2.31285e-07	1.06932	0.655	0.469	0.0049317	progenitors	PAICS
2.31605e-07	0.732935	0.885	0.725	0.00493852	progenitors	ZNF326
2.36584e-07	0.757435	0.885	0.765	0.00504468	progenitors	PHF21A
2.42696e-07	1.18538	0.563	0.354	0.00517502	progenitors	ENSECAG00000001832
2.47185e-07	1.26553	0.322	0.128	0.00527072	progenitors	CEP162
2.51581e-07	1.68961	0.218	0.071	0.00536447	progenitors	UNG
2.51716e-07	1.07723	0.621	0.421	0.00536733	progenitors	KRR1
2.52108e-07	0.958504	0.632	0.387	0.0053757	progenitors	TPK1
2.53683e-07	1.47513	0.333	0.14	0.00540928	progenitors	CCDC117
2.54426e-07	0.609686	0.954	0.93	0.00542514	progenitors	GTF2I
2.58012e-07	0.872156	0.678	0.503	0.00550158	progenitors	HMGB2
2.59626e-07	1.01683	0.736	0.556	0.00553601	progenitors	RNPC3
2.60304e-07	0.815936	0.828	0.639	0.00555047	progenitors	TTC7A
2.68826e-07	1.03814	0.632	0.415	0.00573217	progenitors	PTPN11
2.9178e-07	1.58589	0.276	0.106	0.00622162	progenitors	ZFP2
2.93945e-07	1.04047	0.747	0.56	0.00626778	progenitors	DPH6
2.96699e-07	1.64259	0.264	0.098	0.00632652	progenitors	MTCP1
2.99267e-07	0.732581	0.885	0.828	0.00638127	progenitors	PPM1B
3.06766e-07	0.85086	0.701	0.516	0.00654117	progenitors	ENSECAG00000011023
3.13894e-07	1.33406	0.517	0.301	0.00669316	progenitors	TEX2
3.14729e-07	1.61582	0.31	0.13	0.00671098	progenitors	FZD6
3.16002e-07	0.511689	0.989	0.949	0.0067381	progenitors	ASH1L
3.19535e-07	0.356096	1	0.995	0.00681344	progenitors	DNMT1
3.20079e-07	0.921592	0.759	0.658	0.00682504	progenitors	REPS1
3.2298e-07	1.79131	0.253	0.096	0.00688691	progenitors	H6PD
3.23715e-07	1.01691	0.632	0.469	0.00690258	progenitors	OTUD4
3.27737e-07	0.518542	0.954	0.933	0.00698833	progenitors	UXT
3.30397e-07	1.61881	0.241	0.084	0.00704505	progenitors	SCARF1
3.35929e-07	1.59309	0.276	0.106	0.00716302	progenitors	BRIP1
3.37006e-07	0.836778	0.782	0.594	0.00718598	progenitors	KDM1A
3.4036e-07	1.39077	0.483	0.278	0.00725749	progenitors	TGIF1
3.41842e-07	0.719614	0.851	0.824	0.00728909	progenitors	CDKAL1
3.51215e-07	1.60948	0.23	0.079	0.00748896	progenitors	ARSD
3.5363e-07	1.39274	0.333	0.14	0.00754045	progenitors	NFXL1
3.57755e-07	0.889049	0.747	0.552	0.0076284	progenitors	PHKB
3.60381e-07	1.57445	0.287	0.112	0.00768441	progenitors	DVL2
3.61901e-07	1.17607	0.425	0.206	0.00771681	progenitors	SCARB2
3.6406e-07	1.13415	0.54	0.337	0.00776285	progenitors	PRKAR1B
3.64969e-07	1.42534	0.379	0.182	0.00778224	progenitors	MEX3B
3.65735e-07	0.553851	0.897	0.86	0.00779856	progenitors	PSMB5
3.67827e-07	1.85074	0.264	0.105	0.00784317	progenitors	RAVER2
3.71405e-07	1.14421	0.471	0.242	0.00791947	progenitors	DNAH12
3.72211e-07	0.949458	0.655	0.453	0.00793666	progenitors	NELFA
3.75261e-07	0.207686	1	1	0.00800168	progenitors	RPS10
3.93108e-07	0.979931	0.644	0.424	0.00838225	progenitors	LATS2
3.94292e-07	2.03802	0.218	0.075	0.0084075	progenitors	PUS3
4.04917e-07	0.825003	0.54	0.285	0.00863405	progenitors	HIBCH
4.10881e-07	1.13189	0.609	0.408	0.00876122	progenitors	ITGB3BP
4.11259e-07	0.90029	0.736	0.56	0.00876928	progenitors	RLIM
4.17931e-07	1.04815	0.69	0.511	0.00891155	progenitors	FYTTD1
4.19118e-07	1.53753	0.414	0.219	0.00893685	progenitors	BEND5
4.24611e-07	1.64868	0.345	0.161	0.00905399	progenitors	ENSECAG00000034667
4.40164e-07	1.08115	0.471	0.242	0.00938561	progenitors	LIN7C
4.55554e-07	0.192989	1	1	0.00971378	progenitors	ENSECAG00000040878
4.61075e-07	1.48727	0.391	0.191	0.0098315	progenitors	ENSECAG00000058754
4.66545e-07	2.04918	0.241	0.09	0.00994813	progenitors	MYO10
4.73466e-07	0.746283	0.851	0.711	0.0100957	progenitors	PIAS2
4.99036e-07	1.04663	0.414	0.192	0.0106409	progenitors	GMPR
5.11694e-07	1.69766	0.46	0.251	0.0109109	progenitors	KCNQ5
5.17764e-07	1.68716	0.207	0.067	0.0110403	progenitors	PHF1
5.20261e-07	1.30123	0.517	0.313	0.0110935	progenitors	PPID
5.27911e-07	1.33069	0.471	0.259	0.0112566	progenitors	CLPB
5.36993e-07	1.48755	0.287	0.118	0.0114503	progenitors	CENPU
5.39992e-07	1.03987	0.621	0.4	0.0115142	progenitors	SCARB1
5.45507e-07	1.70861	0.241	0.09	0.0116318	progenitors	SLC25A14
5.46355e-07	0.65171	0.839	0.769	0.0116499	progenitors	HUWE1
5.94261e-07	1.19207	0.402	0.192	0.0126714	progenitors	NOC4L
5.98243e-07	1.08703	0.506	0.28	0.0127563	progenitors	TSEN34
5.99513e-07	1.44345	0.31	0.126	0.0127834	progenitors	ENSECAG00000056607
6.10982e-07	0.76724	0.759	0.568	0.013028	progenitors	ETNK1
6.11806e-07	0.495083	0.954	0.934	0.0130455	progenitors	SKP1
6.1784e-07	0.940925	0.655	0.407	0.0131742	progenitors	PDE8A
6.19923e-07	1.56073	0.264	0.101	0.0132186	progenitors	EXOSC6
6.20195e-07	0.735544	0.931	0.879	0.0132244	progenitors	C3H16orf87
6.23352e-07	0.97207	0.483	0.258	0.0132917	progenitors	CPEB3
6.38752e-07	1.46236	0.322	0.139	0.0136201	progenitors	ENSECAG00000045954
6.53848e-07	1.73572	0.207	0.069	0.013942	progenitors	HUS1
6.54093e-07	1.0125	0.563	0.334	0.0139472	progenitors	DGKE
6.82625e-07	1.22314	0.448	0.235	0.0145556	progenitors	UBE2O
6.89236e-07	1.02338	0.586	0.369	0.0146966	progenitors	GNPDA2
6.93391e-07	1.7968	0.264	0.104	0.0147852	progenitors	IFT46
6.95921e-07	1.37629	0.345	0.154	0.0148391	progenitors	CYREN
7.24222e-07	0.606073	0.931	0.862	0.0154426	progenitors	MFF
7.71566e-07	0.788056	0.839	0.627	0.0164521	progenitors	AUH
7.74568e-07	1.3184	0.391	0.198	0.0165161	progenitors	RUVBL2
7.90747e-07	0.791846	0.793	0.644	0.0168611	progenitors	ATP6V0A1
7.94118e-07	1.39644	0.345	0.153	0.016933	progenitors	SURF6
8.06892e-07	1.02806	0.552	0.325	0.0172054	progenitors	TRMT10A
8.2237e-07	1.08766	0.54	0.314	0.0175354	progenitors	SURF2
8.32842e-07	0.723087	0.874	0.723	0.0177587	progenitors	YME1L1
8.38613e-07	1.30719	0.299	0.118	0.0178818	progenitors	RFC5
8.55991e-07	0.682132	0.759	0.595	0.0182523	progenitors	SF3B3
8.71583e-07	1.73657	0.23	0.085	0.0185848	progenitors	PRDM11
8.76184e-07	1.40719	0.322	0.141	0.0186829	progenitors	ENSECAG00000051952
8.76284e-07	0.939264	0.747	0.573	0.018685	progenitors	PIK3R6
8.97513e-07	1.19691	0.368	0.163	0.0191377	progenitors	PFKFB3
8.98236e-07	1.36772	0.402	0.208	0.0191531	progenitors	P2RX4
8.98842e-07	1.61813	0.333	0.154	0.019166	progenitors	ENSECAG00000044630
9.07253e-07	1.05359	0.598	0.417	0.0193454	progenitors	ASXL1
9.15799e-07	1.27861	0.517	0.308	0.0195276	progenitors	CEP97
9.32303e-07	1.16753	0.437	0.23	0.0198795	progenitors	HTD2
9.33019e-07	1.16255	0.494	0.286	0.0198948	progenitors	ENSECAG00000055503
9.36558e-07	0.819594	0.77	0.584	0.0199702	progenitors	RPL7L1
9.67048e-07	0.843541	0.931	0.787	0.0206204	progenitors	SLCO3A1
9.73616e-07	0.998056	0.621	0.393	0.0207604	progenitors	DNMT3A
9.76966e-07	0.634467	0.862	0.655	0.0208318	progenitors	DDX42
9.9521e-07	1.24015	0.391	0.193	0.0212209	progenitors	GART
1.00096e-06	0.725143	0.828	0.713	0.0213434	progenitors	ADNP
1.01838e-06	1.0543	0.701	0.514	0.0217149	progenitors	ECHDC2
1.03388e-06	1.40615	0.241	0.086	0.0220455	progenitors	USP28
1.0367e-06	0.664016	0.862	0.717	0.0221055	progenitors	NEMF
1.0385e-06	1.2868	0.667	0.459	0.0221438	progenitors	SPTLC1
1.05183e-06	1.49895	0.483	0.282	0.0224281	progenitors	FAM149B1
1.0596e-06	1.7466	0.299	0.131	0.0225939	progenitors	CASP2
1.06856e-06	1.23199	0.563	0.362	0.0227849	progenitors	FNDC3B
1.08056e-06	1.23921	0.517	0.334	0.0230408	progenitors	GAR1
1.08496e-06	0.803982	0.402	0.181	0.0231345	progenitors	ZNF280B
1.08554e-06	1.77853	0.241	0.093	0.023147	progenitors	FADS2
1.09671e-06	0.462307	1	0.968	0.023385	progenitors	PUM1
1.09846e-06	1.29413	0.356	0.171	0.0234224	progenitors	RRAS2
1.11691e-06	0.969516	0.667	0.468	0.023816	progenitors	NUBPL
1.15406e-06	1.77033	0.31	0.139	0.0246079	progenitors	SLC2A11
1.1644e-06	1.49894	0.333	0.149	0.0248285	progenitors	SLC5A3
1.17667e-06	1.01316	0.644	0.422	0.0250902	progenitors	ENSECAG00000018881
1.21023e-06	0.491038	0.92	0.942	0.0258057	progenitors	EIF3L
1.213e-06	1.50864	0.379	0.181	0.0258648	progenitors	YARS1
1.22392e-06	0.719395	0.839	0.677	0.0260976	progenitors	CWF19L2
1.26325e-06	1.14814	0.517	0.29	0.0269362	progenitors	RPP30
1.27825e-06	1.09314	0.563	0.346	0.027256	progenitors	NHERF1
1.3292e-06	0.918911	0.575	0.37	0.0283425	progenitors	MRPS35
1.33697e-06	0.774262	0.805	0.62	0.0285082	progenitors	AMFR
1.3444e-06	0.936434	0.586	0.367	0.0286666	progenitors	ECI2
1.36129e-06	1.58771	0.218	0.076	0.0290268	progenitors	NIPSNAP1
1.4074e-06	1.28146	0.356	0.165	0.03001	progenitors	PGAP2
1.42397e-06	1.51647	0.253	0.097	0.0303633	progenitors	ZNF512B
1.44103e-06	1.01836	0.54	0.313	0.0307271	progenitors	FAM3C
1.44605e-06	1.78559	0.368	0.192	0.030834	progenitors	CCDC126
1.46146e-06	1.24119	0.368	0.173	0.0311626	progenitors	ICE2
1.46304e-06	1.37135	0.368	0.183	0.0311963	progenitors	HIRIP3
1.46559e-06	1.038	0.54	0.318	0.0312508	progenitors	ACBD5
1.47855e-06	0.797678	0.782	0.606	0.0315272	progenitors	XPO4
1.48161e-06	0.516901	0.977	0.967	0.0315924	progenitors	CCT2
1.51113e-06	1.18314	0.241	0.087	0.0322219	progenitors	NPHP4
1.5622e-06	1.36301	0.356	0.171	0.0333108	progenitors	SLC25A17
1.57024e-06	1.24133	0.356	0.165	0.0334822	progenitors	ZNF154
1.58581e-06	0.949404	0.621	0.408	0.0338142	progenitors	ENSECAG00000013689
1.58883e-06	1.48026	0.253	0.096	0.0338787	progenitors	POMGNT1
1.60363e-06	1.10217	0.563	0.344	0.0341942	progenitors	DCP1B
1.62643e-06	1.32407	0.437	0.243	0.0346803	progenitors	GLA
1.65798e-06	1.24509	0.356	0.172	0.0353531	progenitors	PMS2
1.6781e-06	0.402655	0.989	0.991	0.0357822	progenitors	CNBP
1.70654e-06	1.81656	0.264	0.105	0.0363886	progenitors	DCUN1D4
1.71896e-06	0.72969	0.747	0.567	0.0366533	progenitors	ZBTB44
1.72701e-06	0.298346	1	0.999	0.0368251	progenitors	BTF3
1.75927e-06	1.10325	0.529	0.314	0.0375128	progenitors	SSNA1
1.76865e-06	0.652168	0.805	0.67	0.0377129	progenitors	RPTOR
1.78481e-06	1.06214	0.632	0.43	0.0380575	progenitors	ANGEL2
1.80324e-06	0.988272	0.517	0.311	0.0384505	progenitors	NAE1
1.8355e-06	0.622962	0.966	0.861	0.0391384	progenitors	COMMD7
1.83914e-06	1.72854	0.425	0.254	0.0392161	progenitors	LYPD3
1.8627e-06	0.946881	0.609	0.383	0.0397184	progenitors	PCYT1B
1.88001e-06	0.700741	0.862	0.692	0.0400875	progenitors	USP25
1.88069e-06	1.67348	0.218	0.078	0.040102	progenitors	GDAP1
1.88492e-06	0.672796	0.828	0.748	0.0401921	progenitors	TUBA1A
1.94208e-06	0.865593	0.713	0.541	0.0414111	progenitors	G2E3
1.96609e-06	1.29502	0.368	0.187	0.0419229	progenitors	DBP
2.01002e-06	0.566105	0.966	0.911	0.0428597	progenitors	MARCHF7
2.02636e-06	0.745116	0.77	0.6	0.043208	progenitors	SRSF1
2.02877e-06	0.344116	1	1	0.0432595	progenitors	ENSECAG00000020152
2.03479e-06	1.45894	0.31	0.141	0.0433879	progenitors	CA9
2.05976e-06	1.40261	0.402	0.207	0.0439203	progenitors	CC2D1B
2.07295e-06	1.05553	0.23	0.083	0.0442014	progenitors	ENSECAG00000048861
2.1138e-06	1.68251	0.218	0.078	0.0450725	progenitors	TRAM1L1
2.11522e-06	1.65105	0.31	0.143	0.0451028	progenitors	ENSECAG00000045885
2.14505e-06	1.8143	0.23	0.088	0.0457388	progenitors	SMPD4
2.18986e-06	0.631791	0.954	0.883	0.0466944	progenitors	BRWD1
2.19463e-06	0.782599	0.782	0.638	0.046796	progenitors	FH
2.21176e-06	0.663906	0.885	0.737	0.0471614	progenitors	CELF1
2.21924e-06	1.17097	0.471	0.269	0.0473208	progenitors	CEP43
2.23127e-06	1.1423	0.471	0.253	0.0475774	progenitors	POLR3A
2.27739e-06	1.16945	0.506	0.302	0.0485608	progenitors	TIMM9
2.29043e-06	0.741114	0.713	0.521	0.0488389	progenitors	USP14
2.33855e-06	1.41525	0.368	0.186	0.049865	progenitors	XRCC1
2.34238e-06	0.852866	0.828	0.66	0.0499465	progenitors	RB1CC1
0	7.82695	0.991	0.03	0	cDC1	CLEC9A
0	7.04846	0.998	0.054	0	cDC1	CLNK
0	7.01168	0.976	0.061	0	cDC1	ENSECAG00000039383
0	7.07514	0.906	0.018	0	cDC1	TLR12
0	5.84182	0.935	0.049	0	cDC1	RAB7B
0	7.24052	0.913	0.029	0	cDC1	XCR1
0	5.60043	0.875	0.034	0	cDC1	MECOM
0	5.91935	0.841	0.035	0	cDC1	ENSECAG00000035439
0	4.75176	0.913	0.118	0	cDC1	DNASE1L3
0	2.88367	0.978	0.183	0	cDC1	COL19A1
0	3.92398	0.963	0.171	0	cDC1	ATP8A1
0	7.33106	0.786	0.008	0	cDC1	GCSAM
0	4.42265	0.804	0.031	0	cDC1	TOX
0	3.87355	0.894	0.143	0	cDC1	FAM135A
0	5.02451	0.778	0.041	0	cDC1	CST7
0	4.88083	0.785	0.049	0	cDC1	STXBP6
0	4.0525	0.92	0.198	0	cDC1	HIP1
0	3.52247	0.871	0.152	0	cDC1	ZMAT4
0	2.7792	0.969	0.265	0	cDC1	ZEB1
0	4.6198	0.745	0.054	0	cDC1	SLAMF8
0	3.14381	0.98	0.29	0	cDC1	GPIHBP1
0	2.92284	0.859	0.169	0	cDC1	SCIMP
0	3.20765	0.803	0.115	0	cDC1	FLNB
0	3.02291	0.946	0.277	0	cDC1	ZNF366
0	3.35815	0.967	0.303	0	cDC1	RUBCNL
0	2.99436	0.992	0.334	0	cDC1	TMEM163
0	3.02211	0.859	0.203	0	cDC1	REPS2
0	7.42442	0.67	0.016	0	cDC1	ENSECAG00000050689
0	5.40879	0.683	0.035	0	cDC1	CA12
0	4.45997	0.687	0.052	0	cDC1	TCTN2
0	3.49727	0.984	0.351	0	cDC1	SLC9A9
0	2.5853	0.897	0.264	0	cDC1	TBC1D4
0	3.02199	0.888	0.255	0	cDC1	PLPP1
0	4.20554	0.705	0.076	0	cDC1	ENSECAG00000006701
0	3.45107	0.973	0.345	0	cDC1	MT3
0	3.90569	0.727	0.109	0	cDC1	CD8A
0	3.4425	0.682	0.07	0	cDC1	ATP9A
0	2.1192	0.983	0.371	0	cDC1	CCSER1
0	2.98351	0.933	0.329	0	cDC1	BCL6
0	6.72175	0.612	0.009	0	cDC1	MYCL
0	2.76131	0.976	0.373	0	cDC1	NCKAP5
0	2.77044	0.879	0.278	0	cDC1	MAP4K3
0	2.68878	0.958	0.361	0	cDC1	MYOF
0	2.64891	0.8	0.204	0	cDC1	MYH10
0	2.15105	0.941	0.345	0	cDC1	RAB30
0	3.55608	0.999	0.408	0	cDC1	BATF3
0	3.87058	0.992	0.401	0	cDC1	ENSECAG00000029928
0	3.22293	0.708	0.125	0	cDC1	VIPR1
0	1.78723	0.764	0.188	0	cDC1	STARD13
0	3.16174	0.686	0.111	0	cDC1	JAZF1
0	6.9178	0.582	0.007	0	cDC1	ENSECAG00000006678
0	3.42352	0.644	0.071	0	cDC1	CHD7
0	6.25866	0.589	0.016	0	cDC1	IL12RB2
0	3.14786	0.691	0.119	0	cDC1	SNX22
0	5.08185	0.577	0.023	0	cDC1	OPTN
0	3.46724	0.631	0.08	0	cDC1	TIFAB
0	2.9711	0.666	0.128	0	cDC1	GRAMD2B
0	2.67259	0.664	0.137	0	cDC1	NIPA1
0	2.77076	0.673	0.148	0	cDC1	ENSECAG00000044086
0	2.57951	0.786	0.264	0	cDC1	PPM1L
0	2.25722	0.925	0.404	0	cDC1	SPIRE1
0	2.04253	0.97	0.45	0	cDC1	NEURL1
0	1.00039	0.988	0.476	0	cDC1	MPEG1
0	2.61639	0.722	0.213	0	cDC1	ENSECAG00000056034
0	2.21519	0.718	0.212	0	cDC1	ENSECAG00000058414
0	2.12784	0.859	0.354	0	cDC1	HDGFL3
0	3.02452	0.588	0.085	0	cDC1	MLLT3
0	3.04653	0.693	0.198	0	cDC1	SPP1
0	2.48739	0.677	0.183	0	cDC1	TTC39B
0	1.72025	0.943	0.454	0	cDC1	CLIC2
0	2.105	0.857	0.37	0	cDC1	CMAH
0	2.20623	0.988	0.501	0	cDC1	BASP1
0	2.26663	0.957	0.478	0	cDC1	FNIP2
0	3.02496	0.56	0.088	0	cDC1	KIZ
0	1.72898	0.9	0.43	0	cDC1	CSGALNACT1
0	2.00713	0.977	0.51	0	cDC1	HLA-DOB
0	4.1386	0.511	0.045	0	cDC1	NAV3
0	5.10799	1	0.534	0	cDC1	CPVL
0	1.67542	0.997	0.532	0	cDC1	LY6E
0	4.0152	0.516	0.052	0	cDC1	FSTL4
0	3.89592	0.501	0.039	0	cDC1	IGFBP4
0	3.20637	0.522	0.062	0	cDC1	BCL2A1
0	3.44755	0.52	0.067	0	cDC1	STYK1
0	1.98794	0.954	0.513	0	cDC1	LPP
0	3.20449	1	0.562	0	cDC1	MAML2
0	4.23024	1	0.564	0	cDC1	LRRK2
0	4.01082	0.452	0.034	0	cDC1	ENSECAG00000057930
0	1.73521	0.989	0.585	0	cDC1	PKIB
0	6.58522	0.407	0.011	0	cDC1	ENSECAG00000055868
0	5.28145	0.394	0.015	0	cDC1	AQP11
0	6.40087	0.378	0.006	0	cDC1	SLC9C1
0	5.28086	0.379	0.011	0	cDC1	RIMS3
0	3.47741	1	0.634	0	cDC1	CADM1
0	1.73761	0.974	0.613	0	cDC1	DIP2C
0	1.82486	0.987	0.642	0	cDC1	TBC1D9
0	6.81622	0.346	0.003	0	cDC1	ENSECAG00000051994
0	7.08381	0.343	0.003	0	cDC1	ENSECAG00000059474
0	2.74234	0.999	0.659	0	cDC1	DNAH10
0	3.13877	1	0.671	0	cDC1	ID2
0	1.57082	0.957	0.634	0	cDC1	ST3GAL6
0	1.63853	0.979	0.661	0	cDC1	PLEK
0	1.90197	0.985	0.68	0	cDC1	PPT1
0	1.61128	0.973	0.671	0	cDC1	TRERF1
0	1.85371	0.994	0.714	0	cDC1	CSRP1
0	2.86239	1	0.73	0	cDC1	VAC14
0	1.50608	0.979	0.729	0	cDC1	DCTPP1
0	2.2899	0.998	0.759	0	cDC1	PIK3CB
0	1.3366	0.97	0.736	0	cDC1	MVB12B
0	1.81852	0.996	0.765	0	cDC1	PPA1
0	1.85808	0.999	0.768	0	cDC1	NAAA
0	1.51356	0.981	0.771	0	cDC1	CLINT1
0	1.33259	0.998	0.806	0	cDC1	CAMK1D
0	1.33702	0.992	0.802	0	cDC1	SH3BP1
0	1.6807	1	0.811	0	cDC1	CA14
0	1.47474	1	0.818	0	cDC1	IRF8
0	1.30367	0.992	0.811	0	cDC1	PTK2
0	1.2596	0.986	0.818	0	cDC1	PRPF38B
0	1.67669	0.998	0.841	0	cDC1	ITGA4
0	1.45273	1	0.857	0	cDC1	GM2A
0	1.47699	0.996	0.858	0	cDC1	RABGAP1L
0	1.38926	0.999	0.862	0	cDC1	TRIO
0	1.05622	0.995	0.877	0	cDC1	SELPLG
0	1.56188	0.998	0.89	0	cDC1	PCMT1
0	1.59436	1	0.903	0	cDC1	FCHSD2
0	1.33405	0.997	0.9	0	cDC1	NDUFB4
0	2.13773	1	0.921	0	cDC1	CPNE3
0	1.17915	1	0.943	0	cDC1	FBL
0	1.93993	1	0.965	0	cDC1	PLAC8A
0	1.42631	1	0.967	0	cDC1	ENSECAG00000020462
0	1.87178	1	0.973	0	cDC1	FLT3
0	2.28097	1	0.979	0	cDC1	WDFY4
0	0.880512	1	0.98	0	cDC1	TXN
0	0.903212	1	0.982	0	cDC1	ENSECAG00000017143
0	0.995627	1	0.994	0	cDC1	PAN3
0	0.832394	1	0.994	0	cDC1	ENSECAG00000022072
0	0.978473	1	0.995	0	cDC1	SNX3
0	0.993849	1	0.995	0	cDC1	HLA-DRA
0	0.663046	1	0.998	0	cDC1	LSP1
0	1.94324	1	0.999	0	cDC1	CST3
0	0.679339	1	1	0	cDC1	ENSECAG00000009190
0	0.675253	1	1	0	cDC1	ENSECAG00000020699
3.75005e-302	1.0946	0.984	0.83	7.99623e-298	cDC1	SLAMF7
1.00401e-299	0.822428	1	0.928	2.14085e-295	cDC1	NPC2
1.0764e-296	0.959644	1	0.948	2.2952e-292	cDC1	ENSECAG00000035532
1.77483e-296	7.39014	0.33	0.002	3.78446e-292	cDC1	ENSECAG00000055474
9.00374e-296	1.52468	0.906	0.511	1.91987e-291	cDC1	FGD2
7.28395e-293	2.15171	0.646	0.163	1.55316e-288	cDC1	MPP7
9.3094e-292	1.74267	0.873	0.469	1.98504e-287	cDC1	PTGER4
1.16003e-290	7.22319	0.326	0.003	2.47354e-286	cDC1	ENSECAG00000006504
3.52848e-289	1.22003	0.986	0.746	7.52378e-285	cDC1	CKB
8.20347e-289	1.84409	0.724	0.237	1.74923e-284	cDC1	SOX4
2.65042e-287	2.8086	0.542	0.103	5.65148e-283	cDC1	FRMD4A
9.17465e-287	1.2364	0.974	0.755	1.95631e-282	cDC1	UBE2G1
1.45981e-285	0.918255	0.996	0.95	3.11276e-281	cDC1	ZYX
5.17731e-284	1.93875	0.741	0.262	1.10396e-279	cDC1	SERPINB9
2.79989e-282	6.93027	0.323	0.005	5.97021e-278	cDC1	ENSECAG00000039164
2.29285e-281	1.92264	0.752	0.28	4.88904e-277	cDC1	NEXN
2.35785e-278	1.98266	0.719	0.243	5.02764e-274	cDC1	ENSECAG00000053801
1.88485e-277	4.87086	0.356	0.017	4.01907e-273	cDC1	RASGRP1
5.45596e-277	0.993445	0.996	0.934	1.16337e-272	cDC1	ENSECAG00000036385
9.27665e-277	1.29516	0.959	0.701	1.97806e-272	cDC1	WDR41
9.90673e-275	0.911183	0.996	0.936	2.11241e-270	cDC1	PPP1CB-1
2.07008e-274	4.42182	0.356	0.018	4.41404e-270	cDC1	NHS
7.26566e-274	0.957646	1	0.921	1.54926e-269	cDC1	FMNL2
7.79747e-274	2.04345	0.717	0.243	1.66265e-269	cDC1	ARHGEF9
1.78153e-273	1.1329	0.986	0.895	3.79877e-269	cDC1	TUBA1B
7.21408e-273	4.07554	0.381	0.029	1.53826e-268	cDC1	ILDR1
1.40238e-272	1.8251	0.818	0.425	2.99029e-268	cDC1	GPM6B
3.22333e-272	1.72091	0.785	0.309	6.8731e-268	cDC1	MARCHF3
5.32417e-271	0.723381	1	0.948	1.13527e-266	cDC1	PSMB8
4.04155e-269	4.60989	0.348	0.017	8.6178e-265	cDC1	TLR3
7.5161e-269	1.41886	0.908	0.564	1.60266e-264	cDC1	PLEKHO2
1.37736e-265	0.986945	0.996	0.914	2.93695e-261	cDC1	DENND1B
1.75309e-265	1.91526	0.733	0.296	3.73812e-261	cDC1	TRIT1
3.07067e-265	2.40765	0.573	0.137	6.5476e-261	cDC1	HAVCR2
4.30248e-263	2.9209	0.446	0.061	9.17417e-259	cDC1	TUSC3
1.06509e-260	0.987491	0.985	0.849	2.27109e-256	cDC1	ITGB1
2.01414e-260	3.22292	0.438	0.061	4.29476e-256	cDC1	IL21R
5.22744e-258	2.42324	0.507	0.088	1.11465e-253	cDC1	BTLA
4.51704e-257	1.10054	0.973	0.667	9.63168e-253	cDC1	RAB38
8.40805e-256	1.98327	0.662	0.21	1.79285e-251	cDC1	ENSECAG00000015522
9.63057e-252	2.97755	0.455	0.073	2.05353e-247	cDC1	UGGT2
5.8287e-250	0.940092	0.985	0.874	1.24285e-245	cDC1	MBD2
1.08064e-248	0.561004	1	0.994	2.30426e-244	cDC1	SRP14
1.9914e-248	0.879215	0.998	0.943	4.24625e-244	cDC1	ASAP1
1.18179e-245	0.670836	1	1	2.51992e-241	cDC1	CD74
2.45564e-243	1.11309	0.967	0.756	5.23616e-239	cDC1	MGMT
8.44836e-243	1.86419	0.707	0.266	1.80144e-238	cDC1	DST
2.74815e-240	1.33874	0.908	0.636	5.85989e-236	cDC1	RALGAPA2
2.88951e-240	0.925202	0.985	0.875	6.1613e-236	cDC1	SUPT4H1
4.036e-237	1.52369	0.838	0.444	8.60595e-233	cDC1	ACSL1
8.67037e-233	1.69039	0.71	0.259	1.84878e-228	cDC1	DENND5B
1.17305e-229	1.49668	0.821	0.465	2.5013e-225	cDC1	RNPEP
2.28294e-229	1.11469	0.947	0.709	4.86792e-225	cDC1	EPB41
8.3646e-228	1.79228	0.697	0.274	1.78358e-223	cDC1	PPFIBP2
4.70117e-227	0.957166	0.815	0.321	1.00243e-222	cDC1	DPP4
4.23512e-226	1.38945	0.831	0.437	9.03054e-222	cDC1	NSMAF
2.97953e-225	1.1143	0.947	0.626	6.35326e-221	cDC1	HCK
3.71142e-225	3.70606	0.337	0.031	7.91386e-221	cDC1	ENSECAG00000043589
7.23531e-225	0.773558	1	0.963	1.54279e-220	cDC1	ENSECAG00000009142
1.80012e-224	1.52129	0.79	0.389	3.8384e-220	cDC1	SLC46A3
2.00738e-224	1.99398	0.59	0.172	4.28035e-220	cDC1	BCAR3
5.41604e-224	1.67817	0.726	0.323	1.15486e-219	cDC1	LGMN
7.74341e-224	2.26077	0.567	0.169	1.65113e-219	cDC1	SERAC1
4.31265e-223	3.24663	0.35	0.034	9.19587e-219	cDC1	ECE1
3.44281e-222	1.28454	0.863	0.494	7.3411e-218	cDC1	SLBP
8.56153e-221	1.47895	0.826	0.479	1.82558e-216	cDC1	IPO9
8.39085e-218	1.1414	0.929	0.603	1.78918e-213	cDC1	ST7
1.64923e-217	1.84661	0.651	0.237	3.51666e-213	cDC1	ECI2
9.16477e-217	2.01435	0.557	0.15	1.9542e-212	cDC1	TULP4
3.66571e-215	1.25823	0.902	0.536	7.81639e-211	cDC1	DNAAF9
2.15888e-211	1.30063	0.875	0.557	4.60338e-207	cDC1	ST3GAL2
1.17591e-210	1.09641	0.957	0.773	2.50739e-206	cDC1	WDFY3
1.49972e-208	3.10847	0.365	0.049	3.19785e-204	cDC1	ISG20
1.81714e-207	0.659748	1	0.918	3.87468e-203	cDC1	AIG1
3.3525e-207	0.615629	0.998	0.973	7.14853e-203	cDC1	C1QBP
1.55132e-206	2.67637	0.415	0.076	3.30789e-202	cDC1	ENSECAG00000021708
3.3326e-206	1.11478	0.916	0.657	7.1061e-202	cDC1	RAB32
3.44102e-205	3.2398	0.352	0.045	7.33729e-201	cDC1	PDGFD
1.41422e-204	1.38405	0.848	0.494	3.01555e-200	cDC1	MGAT5
8.79528e-203	6.13356	0.239	0.004	1.87542e-198	cDC1	P2RX2
2.1354e-202	2.7005	0.386	0.061	4.5533e-198	cDC1	STX3
1.50062e-201	0.750149	0.999	0.98	3.19977e-197	cDC1	TBC1D5
1.09453e-200	0.346694	1	1	2.33387e-196	cDC1	RPL36
1.37234e-199	1.58681	0.719	0.338	2.92624e-195	cDC1	C9orf72
3.53967e-199	1.46815	0.77	0.401	7.54763e-195	cDC1	NISCH
1.49909e-198	1.20867	0.874	0.52	3.19651e-194	cDC1	RALGAPA1
1.78572e-198	4.57686	0.262	0.012	3.80768e-194	cDC1	WNT2B
4.31304e-198	0.819474	0.998	0.987	9.19669e-194	cDC1	FNBP1
5.7969e-198	0.812948	0.991	0.839	1.23607e-193	cDC1	DOCK5
7.54439e-198	4.73547	0.258	0.011	1.60869e-193	cDC1	FAM50B
2.96305e-197	1.75884	0.637	0.241	6.31812e-193	cDC1	ENSECAG00000032959
4.67587e-196	1.40846	0.75	0.327	9.97036e-192	cDC1	CARD11
9.11059e-196	1.83131	0.65	0.259	1.94265e-191	cDC1	FAM241A
3.02144e-195	1.12896	0.895	0.617	6.44261e-191	cDC1	PPM1M
2.41728e-194	0.997416	0.946	0.756	5.15437e-190	cDC1	NIFK
2.81274e-194	0.81202	0.983	0.88	5.9976e-190	cDC1	NUB1
1.83054e-193	0.503166	1	1	3.90326e-189	cDC1	ENSECAG00000009413
5.44215e-191	1.61193	0.663	0.27	1.16043e-186	cDC1	OXCT1
9.86196e-190	1.77441	0.626	0.252	2.10287e-185	cDC1	PDF
2.07523e-189	1.14021	0.915	0.612	4.42502e-185	cDC1	KLHL31
1.79681e-186	1.49843	0.522	0.133	3.83135e-182	cDC1	ENSECAG00000050158
2.18312e-185	0.972655	1	0.919	4.65506e-181	cDC1	ENSECAG00000052882
9.5769e-185	1.48892	0.704	0.307	2.04208e-180	cDC1	GTDC1
1.37242e-184	1.51441	0.715	0.337	2.92642e-180	cDC1	KLHL20
9.17855e-183	1.55943	0.653	0.271	1.95714e-178	cDC1	UTP6
2.75339e-182	0.865995	0.987	0.741	5.87106e-178	cDC1	PID1
9.98848e-181	1.54574	0.671	0.302	2.12984e-176	cDC1	CSTA
4.52215e-180	0.721781	0.983	0.902	9.64259e-176	cDC1	TBCA
1.77369e-179	1.74119	0.639	0.276	3.78204e-175	cDC1	CD40
1.94258e-178	1.10201	0.874	0.558	4.14215e-174	cDC1	PVRIG
3.73845e-178	3.37679	0.336	0.055	7.97149e-174	cDC1	ENSECAG00000045626
2.52603e-177	0.889463	0.955	0.814	5.38625e-173	cDC1	PIK3CG
7.2586e-175	1.86479	0.554	0.195	1.54775e-170	cDC1	RCN2
7.89226e-175	2.19749	0.405	0.083	1.68287e-170	cDC1	IGF2R
6.20585e-173	0.78905	0.988	0.921	1.32327e-168	cDC1	SEC62
2.26377e-172	0.810394	0.969	0.828	4.82703e-168	cDC1	SHKBP1
2.79529e-171	1.4399	0.692	0.324	5.96039e-167	cDC1	ENSECAG00000012933
1.63478e-170	1.22166	0.82	0.514	3.48584e-166	cDC1	HLTF
2.28426e-170	1.82515	0.552	0.201	4.87073e-166	cDC1	GPAM
1.08062e-168	0.96695	0.921	0.686	2.30421e-164	cDC1	CTNNA1
4.0033e-167	2.14377	0.427	0.106	8.53623e-163	cDC1	ENSECAG00000036762
3.12464e-166	2.77895	0.325	0.051	6.66268e-162	cDC1	LRRC18
4.04936e-165	0.699927	0.998	0.795	8.63445e-161	cDC1	S100A11
4.15362e-164	1.16149	0.825	0.525	8.85677e-160	cDC1	TAPBPL
7.46787e-163	3.17545	0.299	0.043	1.59237e-158	cDC1	MYO16
1.47057e-162	2.03648	0.411	0.095	3.13571e-158	cDC1	CD79A
1.66646e-162	0.675912	0.968	0.778	3.55339e-158	cDC1	ENSECAG00000045015
7.29365e-162	1.86147	0.537	0.197	1.55523e-157	cDC1	QPCT
6.42884e-159	0.61715	1	0.865	1.37082e-154	cDC1	Eqca-DQA1
8.20272e-158	2.19655	0.391	0.09	1.74907e-153	cDC1	SERPINB6
2.50036e-157	0.817938	0.959	0.834	5.33152e-153	cDC1	CUX1
4.02019e-157	1.13013	0.826	0.529	8.57226e-153	cDC1	HTRA4
5.74246e-157	2.56491	0.351	0.071	1.22447e-152	cDC1	C6H12orf56
7.16455e-157	2.44163	0.343	0.065	1.5277e-152	cDC1	CNR2
2.25279e-156	1.49443	0.504	0.156	4.80362e-152	cDC1	LITAF
2.51831e-156	0.899694	0.916	0.64	5.36979e-152	cDC1	NCOA7
1.05168e-155	1.98448	0.453	0.133	2.2425e-151	cDC1	MOB3B
2.76614e-155	1.34356	0.65	0.287	5.89823e-151	cDC1	HTR7
3.99302e-154	0.249589	1	1	8.51431e-150	cDC1	ENSECAG00000040878
2.50058e-153	1.98095	0.435	0.122	5.33198e-149	cDC1	SLC18B1
6.52875e-152	0.42039	1	0.993	1.39213e-147	cDC1	PSME1
1.39319e-151	0.484912	1	0.984	2.97071e-147	cDC1	AIF1
3.45639e-151	2.09328	0.399	0.099	7.37007e-147	cDC1	DCBLD2
1.56364e-150	1.23829	0.742	0.417	3.33415e-146	cDC1	HIPK2
9.36782e-150	1.63818	0.561	0.229	1.9975e-145	cDC1	TMEM106C
1.42454e-149	1.08396	0.836	0.539	3.03755e-145	cDC1	UBE2Q2
1.43126e-149	1.20671	0.608	0.225	3.05187e-145	cDC1	LDLRAD3
3.00378e-149	2.30831	0.363	0.083	6.40496e-145	cDC1	FAM118B
4.14341e-149	1.3779	0.678	0.339	8.835e-145	cDC1	ENSECAG00000054217
5.1061e-149	1.35669	0.715	0.39	1.08877e-144	cDC1	OSBPL6
5.34038e-149	2.76838	0.288	0.043	1.13873e-144	cDC1	SLC27A6
9.14934e-149	0.795753	0.949	0.817	1.95091e-144	cDC1	ENSECAG00000059121
1.19311e-148	0.951659	0.899	0.656	2.54407e-144	cDC1	PLEKHA2
2.26652e-148	1.81694	0.532	0.205	4.8329e-144	cDC1	PRR5
8.70744e-148	1.09076	0.856	0.586	1.85669e-143	cDC1	PPP1R14B
4.72781e-147	1.92395	0.461	0.146	1.00811e-142	cDC1	PPP2R3A
8.60592e-147	1.28846	0.659	0.303	1.83504e-142	cDC1	ENSECAG00000034468
1.3533e-146	0.517614	1	0.976	2.88565e-142	cDC1	CTRC
2.81059e-146	0.718502	0.993	0.96	5.99303e-142	cDC1	TMEM131
2.94305e-146	1.15784	0.754	0.418	6.27547e-142	cDC1	GNL1
5.60711e-146	1.29288	0.736	0.417	1.1956e-141	cDC1	MRE11
2.96059e-145	1.55982	0.334	0.066	6.31287e-141	cDC1	ENSECAG00000049025
4.25113e-145	3.28714	0.247	0.028	9.06469e-141	cDC1	TSPAN15
5.81346e-145	1.06121	0.685	0.315	1.2396e-140	cDC1	GPR65
2.66093e-144	2.49407	0.318	0.061	5.6739e-140	cDC1	ENSECAG00000009605
3.79735e-144	1.03385	0.827	0.5	8.09708e-140	cDC1	LIMCH1
1.42684e-143	1.46581	0.58	0.243	3.04245e-139	cDC1	VPS26B
1.73949e-143	3.29555	0.235	0.024	3.70912e-139	cDC1	SH3RF3
1.97181e-143	1.58726	0.548	0.221	4.2045e-139	cDC1	NUDCD1
2.07301e-143	1.01809	0.87	0.605	4.42028e-139	cDC1	STK3
5.21619e-143	0.85092	0.924	0.739	1.11225e-138	cDC1	RTF1
1.88725e-142	0.747014	0.994	0.813	4.02419e-138	cDC1	SLC8A1
6.32921e-142	0.838558	0.93	0.77	1.34958e-137	cDC1	EXOC2
3.51486e-141	1.70357	0.511	0.194	7.49474e-137	cDC1	TMEM145
4.25222e-141	1.99205	0.38	0.094	9.06701e-137	cDC1	RMDN2
6.61548e-141	1.67652	0.519	0.195	1.41062e-136	cDC1	SNTB2
3.49316e-140	0.656701	0.979	0.892	7.44846e-136	cDC1	DBNL
1.23299e-139	0.645479	0.989	0.942	2.6291e-135	cDC1	LRRK1
3.98153e-139	0.778185	0.952	0.738	8.48983e-135	cDC1	ENSECAG00000011804
6.97598e-139	0.99075	0.851	0.576	1.48749e-134	cDC1	IRAK2
1.66597e-138	0.604991	0.999	0.971	3.55234e-134	cDC1	GPHN
3.0489e-138	2.5709	0.276	0.043	6.50118e-134	cDC1	PRKG1
3.69267e-138	1.75993	0.457	0.149	7.87388e-134	cDC1	FSCN1
7.34632e-138	0.875255	0.907	0.681	1.56645e-133	cDC1	RAPGEF1
1.61523e-137	0.74369	0.949	0.743	3.44416e-133	cDC1	ENSECAG00000016251
3.71951e-137	2.55174	0.312	0.063	7.93111e-133	cDC1	RTKN2
8.32543e-137	0.835865	0.93	0.75	1.77523e-132	cDC1	RPL22L1
1.27895e-136	1.9905	0.401	0.114	2.7271e-132	cDC1	TTC21B
3.37071e-136	1.96355	0.5	0.209	7.18737e-132	cDC1	CRHBP
6.43286e-136	2.20798	0.344	0.081	1.37168e-131	cDC1	DHRS9
2.58299e-135	1.79205	0.477	0.172	5.5077e-131	cDC1	TEX9
1.54984e-134	0.666731	0.964	0.873	3.30472e-130	cDC1	CYTH1
2.01742e-134	1.6709	0.238	0.027	4.30174e-130	cDC1	CD200
1.35735e-133	0.623025	0.992	0.931	2.89429e-129	cDC1	PTPRE
7.93177e-133	0.916394	0.883	0.606	1.69129e-128	cDC1	DISC1
1.45057e-132	1.27478	0.604	0.262	3.09304e-128	cDC1	IGFLR1
4.21633e-132	1.18359	0.698	0.372	8.99049e-128	cDC1	ATP11A
1.88915e-131	0.396046	0.986	0.898	4.02824e-127	cDC1	SLC38A9
8.62759e-131	1.42311	0.588	0.272	1.83966e-126	cDC1	ENSECAG00000014036
9.25757e-131	0.672517	0.986	0.883	1.97399e-126	cDC1	ITSN2
2.05892e-130	0.975113	0.83	0.585	4.39023e-126	cDC1	VPS4A
1.01971e-129	1.19435	0.704	0.381	2.17433e-125	cDC1	USP46
6.82485e-129	0.861907	0.899	0.652	1.45526e-124	cDC1	HLA-DOA
1.1213e-128	2.15097	0.319	0.071	2.39096e-124	cDC1	TANC1
5.37859e-127	2.67563	0.244	0.035	1.14688e-122	cDC1	ARHGAP28
1.74255e-126	0.426133	1	0.999	3.71565e-122	cDC1	SH3BGRL3
2.15045e-125	1.02445	0.785	0.488	4.58541e-121	cDC1	ENSECAG00000045174
1.04835e-124	1.20946	0.638	0.306	2.23539e-120	cDC1	CD2
3.27292e-124	0.805473	0.904	0.718	6.97885e-120	cDC1	AIP
4.59982e-124	0.959353	0.844	0.601	9.8082e-120	cDC1	SPOP
4.97382e-124	2.55401	0.27	0.049	1.06057e-119	cDC1	BCL2L11
2.16927e-123	0.605652	0.976	0.873	4.62553e-119	cDC1	UNC93B1
[truncated: 6,631 more rows]

## Sheet: Fig.1_DEA_all_clusters
Differential gene expression analysis (FindAllMarkers()): All clusters (c0-6)
p_val	avg_log2FC	pct.1	pct.2	p_val_adj	cluster	gene
0	7.82695	0.991	0.03	0	1	CLEC9A
0	7.04846	0.998	0.054	0	1	CLNK
0	7.01168	0.976	0.061	0	1	ENSECAG00000039383
0	7.07514	0.906	0.018	0	1	TLR12
0	5.84182	0.935	0.049	0	1	RAB7B
0	7.24052	0.913	0.029	0	1	XCR1
0	5.60043	0.875	0.034	0	1	MECOM
0	5.91935	0.841	0.035	0	1	ENSECAG00000035439
0	4.75176	0.913	0.118	0	1	DNASE1L3
0	2.88367	0.978	0.183	0	1	COL19A1
0	3.92398	0.963	0.171	0	1	ATP8A1
0	7.33106	0.786	0.008	0	1	GCSAM
0	4.42265	0.804	0.031	0	1	TOX
0	3.87355	0.894	0.143	0	1	FAM135A
0	5.02451	0.778	0.041	0	1	CST7
0	4.88083	0.785	0.049	0	1	STXBP6
0	4.0525	0.92	0.198	0	1	HIP1
0	3.52247	0.871	0.152	0	1	ZMAT4
0	2.7792	0.969	0.265	0	1	ZEB1
0	4.6198	0.745	0.054	0	1	SLAMF8
0	3.14381	0.98	0.29	0	1	GPIHBP1
0	2.92284	0.859	0.169	0	1	SCIMP
0	3.20765	0.803	0.115	0	1	FLNB
0	3.02291	0.946	0.277	0	1	ZNF366
0	3.35815	0.967	0.303	0	1	RUBCNL
0	2.99436	0.992	0.334	0	1	TMEM163
0	3.02211	0.859	0.203	0	1	REPS2
0	7.42442	0.67	0.016	0	1	ENSECAG00000050689
0	5.40879	0.683	0.035	0	1	CA12
0	4.45997	0.687	0.052	0	1	TCTN2
0	3.49727	0.984	0.351	0	1	SLC9A9
0	2.5853	0.897	0.264	0	1	TBC1D4
0	3.02199	0.888	0.255	0	1	PLPP1
0	4.20554	0.705	0.076	0	1	ENSECAG00000006701
0	3.45107	0.973	0.345	0	1	MT3
0	3.90569	0.727	0.109	0	1	CD8A
0	3.4425	0.682	0.07	0	1	ATP9A
0	2.1192	0.983	0.371	0	1	CCSER1
0	2.98351	0.933	0.329	0	1	BCL6
0	6.72175	0.612	0.009	0	1	MYCL
0	2.76131	0.976	0.373	0	1	NCKAP5
0	2.77044	0.879	0.278	0	1	MAP4K3
0	2.68878	0.958	0.361	0	1	MYOF
0	2.64891	0.8	0.204	0	1	MYH10
0	2.15105	0.941	0.345	0	1	RAB30
0	3.55608	0.999	0.408	0	1	BATF3
0	3.87058	0.992	0.401	0	1	ENSECAG00000029928
0	3.22293	0.708	0.125	0	1	VIPR1
0	1.78723	0.764	0.188	0	1	STARD13
0	3.16174	0.686	0.111	0	1	JAZF1
0	6.9178	0.582	0.007	0	1	ENSECAG00000006678
0	3.42352	0.644	0.071	0	1	CHD7
0	6.25866	0.589	0.016	0	1	IL12RB2
0	3.14786	0.691	0.119	0	1	SNX22
0	5.08185	0.577	0.023	0	1	OPTN
0	3.46724	0.631	0.08	0	1	TIFAB
0	2.9711	0.666	0.128	0	1	GRAMD2B
0	2.67259	0.664	0.137	0	1	NIPA1
0	2.77076	0.673	0.148	0	1	ENSECAG00000044086
0	2.57951	0.786	0.264	0	1	PPM1L
0	2.25722	0.925	0.404	0	1	SPIRE1
0	2.04253	0.97	0.45	0	1	NEURL1
0	1.00039	0.988	0.476	0	1	MPEG1
0	2.61639	0.722	0.213	0	1	ENSECAG00000056034
0	2.21519	0.718	0.212	0	1	ENSECAG00000058414
0	2.12784	0.859	0.354	0	1	HDGFL3
0	3.02452	0.588	0.085	0	1	MLLT3
0	3.04653	0.693	0.198	0	1	SPP1
0	2.48739	0.677	0.183	0	1	TTC39B
0	1.72025	0.943	0.454	0	1	CLIC2
0	2.105	0.857	0.37	0	1	CMAH
0	2.20623	0.988	0.501	0	1	BASP1
0	2.26663	0.957	0.478	0	1	FNIP2
0	3.02496	0.56	0.088	0	1	KIZ
0	1.72898	0.9	0.43	0	1	CSGALNACT1
0	2.00713	0.977	0.51	0	1	HLA-DOB
0	4.1386	0.511	0.045	0	1	NAV3
0	5.10799	1	0.534	0	1	CPVL
0	1.67542	0.997	0.532	0	1	LY6E
0	4.0152	0.516	0.052	0	1	FSTL4
0	3.89592	0.501	0.039	0	1	IGFBP4
0	3.20637	0.522	0.062	0	1	BCL2A1
0	3.44755	0.52	0.067	0	1	STYK1
0	1.98794	0.954	0.513	0	1	LPP
0	3.20449	1	0.562	0	1	MAML2
0	4.23024	1	0.564	0	1	LRRK2
0	4.01082	0.452	0.034	0	1	ENSECAG00000057930
0	1.73521	0.989	0.585	0	1	PKIB
0	6.58522	0.407	0.011	0	1	ENSECAG00000055868
0	5.28145	0.394	0.015	0	1	AQP11
0	6.40087	0.378	0.006	0	1	SLC9C1
0	5.28086	0.379	0.011	0	1	RIMS3
0	3.47741	1	0.634	0	1	CADM1
0	1.73761	0.974	0.613	0	1	DIP2C
0	1.82486	0.987	0.642	0	1	TBC1D9
0	6.81622	0.346	0.003	0	1	ENSECAG00000051994
0	7.08381	0.343	0.003	0	1	ENSECAG00000059474
0	2.74234	0.999	0.659	0	1	DNAH10
0	3.13877	1	0.671	0	1	ID2
0	1.57082	0.957	0.634	0	1	ST3GAL6
0	1.63853	0.979	0.661	0	1	PLEK
0	1.90197	0.985	0.68	0	1	PPT1
0	1.61128	0.973	0.671	0	1	TRERF1
0	1.85371	0.994	0.714	0	1	CSRP1
0	2.86239	1	0.73	0	1	VAC14
0	1.50608	0.979	0.729	0	1	DCTPP1
0	2.2899	0.998	0.759	0	1	PIK3CB
0	1.3366	0.97	0.736	0	1	MVB12B
0	1.81852	0.996	0.765	0	1	PPA1
0	1.85808	0.999	0.768	0	1	NAAA
0	1.51356	0.981	0.771	0	1	CLINT1
0	1.33259	0.998	0.806	0	1	CAMK1D
0	1.33702	0.992	0.802	0	1	SH3BP1
0	1.6807	1	0.811	0	1	CA14
0	1.47474	1	0.818	0	1	IRF8
0	1.30367	0.992	0.811	0	1	PTK2
0	1.2596	0.986	0.818	0	1	PRPF38B
0	1.67669	0.998	0.841	0	1	ITGA4
0	1.45273	1	0.857	0	1	GM2A
0	1.47699	0.996	0.858	0	1	RABGAP1L
0	1.38926	0.999	0.862	0	1	TRIO
0	1.05622	0.995	0.877	0	1	SELPLG
0	1.56188	0.998	0.89	0	1	PCMT1
0	1.59436	1	0.903	0	1	FCHSD2
0	1.33405	0.997	0.9	0	1	NDUFB4
0	2.13773	1	0.921	0	1	CPNE3
0	1.17915	1	0.943	0	1	FBL
0	1.93993	1	0.965	0	1	PLAC8A
0	1.42631	1	0.967	0	1	ENSECAG00000020462
0	1.87178	1	0.973	0	1	FLT3
0	2.28097	1	0.979	0	1	WDFY4
0	0.880512	1	0.98	0	1	TXN
0	0.903212	1	0.982	0	1	ENSECAG00000017143
0	0.995627	1	0.994	0	1	PAN3
0	0.832394	1	0.994	0	1	ENSECAG00000022072
0	0.978473	1	0.995	0	1	SNX3
0	0.993849	1	0.995	0	1	HLA-DRA
0	0.663046	1	0.998	0	1	LSP1
0	1.94324	1	0.999	0	1	CST3
0	0.679339	1	1	0	1	ENSECAG00000009190
0	0.675253	1	1	0	1	ENSECAG00000020699
3.75005e-302	1.0946	0.984	0.83	7.99623e-298	1	SLAMF7
1.00401e-299	0.822428	1	0.928	2.14085e-295	1	NPC2
1.0764e-296	0.959644	1	0.948	2.2952e-292	1	ENSECAG00000035532
1.77483e-296	7.39014	0.33	0.002	3.78446e-292	1	ENSECAG00000055474
9.00374e-296	1.52468	0.906	0.511	1.91987e-291	1	FGD2
7.28395e-293	2.15171	0.646	0.163	1.55316e-288	1	MPP7
9.3094e-292	1.74267	0.873	0.469	1.98504e-287	1	PTGER4
1.16003e-290	7.22319	0.326	0.003	2.47354e-286	1	ENSECAG00000006504
3.52848e-289	1.22003	0.986	0.746	7.52378e-285	1	CKB
8.20347e-289	1.84409	0.724	0.237	1.74923e-284	1	SOX4
2.65042e-287	2.8086	0.542	0.103	5.65148e-283	1	FRMD4A
9.17465e-287	1.2364	0.974	0.755	1.95631e-282	1	UBE2G1
1.45981e-285	0.918255	0.996	0.95	3.11276e-281	1	ZYX
5.17731e-284	1.93875	0.741	0.262	1.10396e-279	1	SERPINB9
2.79989e-282	6.93027	0.323	0.005	5.97021e-278	1	ENSECAG00000039164
2.29285e-281	1.92264	0.752	0.28	4.88904e-277	1	NEXN
2.35785e-278	1.98266	0.719	0.243	5.02764e-274	1	ENSECAG00000053801
1.88485e-277	4.87086	0.356	0.017	4.01907e-273	1	RASGRP1
5.45596e-277	0.993445	0.996	0.934	1.16337e-272	1	ENSECAG00000036385
9.27665e-277	1.29516	0.959	0.701	1.97806e-272	1	WDR41
9.90673e-275	0.911183	0.996	0.936	2.11241e-270	1	PPP1CB-1
2.07008e-274	4.42182	0.356	0.018	4.41404e-270	1	NHS
7.26566e-274	0.957646	1	0.921	1.54926e-269	1	FMNL2
7.79747e-274	2.04345	0.717	0.243	1.66265e-269	1	ARHGEF9
1.78153e-273	1.1329	0.986	0.895	3.79877e-269	1	TUBA1B
7.21408e-273	4.07554	0.381	0.029	1.53826e-268	1	ILDR1
1.40238e-272	1.8251	0.818	0.425	2.99029e-268	1	GPM6B
3.22333e-272	1.72091	0.785	0.309	6.8731e-268	1	MARCHF3
5.32417e-271	0.723381	1	0.948	1.13527e-266	1	PSMB8
4.04155e-269	4.60989	0.348	0.017	8.6178e-265	1	TLR3
7.5161e-269	1.41886	0.908	0.564	1.60266e-264	1	PLEKHO2
1.37736e-265	0.986945	0.996	0.914	2.93695e-261	1	DENND1B
1.75309e-265	1.91526	0.733	0.296	3.73812e-261	1	TRIT1
3.07067e-265	2.40765	0.573	0.137	6.5476e-261	1	HAVCR2
4.30248e-263	2.9209	0.446	0.061	9.17417e-259	1	TUSC3
1.06509e-260	0.987491	0.985	0.849	2.27109e-256	1	ITGB1
2.01414e-260	3.22292	0.438	0.061	4.29476e-256	1	IL21R
5.22744e-258	2.42324	0.507	0.088	1.11465e-253	1	BTLA
4.51704e-257	1.10054	0.973	0.667	9.63168e-253	1	RAB38
8.40805e-256	1.98327	0.662	0.21	1.79285e-251	1	ENSECAG00000015522
9.63057e-252	2.97755	0.455	0.073	2.05353e-247	1	UGGT2
5.8287e-250	0.940092	0.985	0.874	1.24285e-245	1	MBD2
1.08064e-248	0.561004	1	0.994	2.30426e-244	1	SRP14
1.9914e-248	0.879215	0.998	0.943	4.24625e-244	1	ASAP1
1.18179e-245	0.670836	1	1	2.51992e-241	1	CD74
2.45564e-243	1.11309	0.967	0.756	5.23616e-239	1	MGMT
8.44836e-243	1.86419	0.707	0.266	1.80144e-238	1	DST
2.74815e-240	1.33874	0.908	0.636	5.85989e-236	1	RALGAPA2
2.88951e-240	0.925202	0.985	0.875	6.1613e-236	1	SUPT4H1
4.036e-237	1.52369	0.838	0.444	8.60595e-233	1	ACSL1
8.67037e-233	1.69039	0.71	0.259	1.84878e-228	1	DENND5B
1.17305e-229	1.49668	0.821	0.465	2.5013e-225	1	RNPEP
2.28294e-229	1.11469	0.947	0.709	4.86792e-225	1	EPB41
8.3646e-228	1.79228	0.697	0.274	1.78358e-223	1	PPFIBP2
4.70117e-227	0.957166	0.815	0.321	1.00243e-222	1	DPP4
4.23512e-226	1.38945	0.831	0.437	9.03054e-222	1	NSMAF
2.97953e-225	1.1143	0.947	0.626	6.35326e-221	1	HCK
3.71142e-225	3.70606	0.337	0.031	7.91386e-221	1	ENSECAG00000043589
7.23531e-225	0.773558	1	0.963	1.54279e-220	1	ENSECAG00000009142
1.80012e-224	1.52129	0.79	0.389	3.8384e-220	1	SLC46A3
2.00738e-224	1.99398	0.59	0.172	4.28035e-220	1	BCAR3
5.41604e-224	1.67817	0.726	0.323	1.15486e-219	1	LGMN
7.74341e-224	2.26077	0.567	0.169	1.65113e-219	1	SERAC1
4.31265e-223	3.24663	0.35	0.034	9.19587e-219	1	ECE1
3.44281e-222	1.28454	0.863	0.494	7.3411e-218	1	SLBP
8.56153e-221	1.47895	0.826	0.479	1.82558e-216	1	IPO9
8.39085e-218	1.1414	0.929	0.603	1.78918e-213	1	ST7
1.64923e-217	1.84661	0.651	0.237	3.51666e-213	1	ECI2
9.16477e-217	2.01435	0.557	0.15	1.9542e-212	1	TULP4
3.66571e-215	1.25823	0.902	0.536	7.81639e-211	1	DNAAF9
2.15888e-211	1.30063	0.875	0.557	4.60338e-207	1	ST3GAL2
1.17591e-210	1.09641	0.957	0.773	2.50739e-206	1	WDFY3
1.49972e-208	3.10847	0.365	0.049	3.19785e-204	1	ISG20
1.81714e-207	0.659748	1	0.918	3.87468e-203	1	AIG1
3.3525e-207	0.615629	0.998	0.973	7.14853e-203	1	C1QBP
1.55132e-206	2.67637	0.415	0.076	3.30789e-202	1	ENSECAG00000021708
3.3326e-206	1.11478	0.916	0.657	7.1061e-202	1	RAB32
3.44102e-205	3.2398	0.352	0.045	7.33729e-201	1	PDGFD
1.41422e-204	1.38405	0.848	0.494	3.01555e-200	1	MGAT5
8.79528e-203	6.13356	0.239	0.004	1.87542e-198	1	P2RX2
2.1354e-202	2.7005	0.386	0.061	4.5533e-198	1	STX3
1.50062e-201	0.750149	0.999	0.98	3.19977e-197	1	TBC1D5
1.09453e-200	0.346694	1	1	2.33387e-196	1	RPL36
1.37234e-199	1.58681	0.719	0.338	2.92624e-195	1	C9orf72
3.53967e-199	1.46815	0.77	0.401	7.54763e-195	1	NISCH
1.49909e-198	1.20867	0.874	0.52	3.19651e-194	1	RALGAPA1
1.78572e-198	4.57686	0.262	0.012	3.80768e-194	1	WNT2B
4.31304e-198	0.819474	0.998	0.987	9.19669e-194	1	FNBP1
5.7969e-198	0.812948	0.991	0.839	1.23607e-193	1	DOCK5
7.54439e-198	4.73547	0.258	0.011	1.60869e-193	1	FAM50B
2.96305e-197	1.75884	0.637	0.241	6.31812e-193	1	ENSECAG00000032959
4.67587e-196	1.40846	0.75	0.327	9.97036e-192	1	CARD11
9.11059e-196	1.83131	0.65	0.259	1.94265e-191	1	FAM241A
3.02144e-195	1.12896	0.895	0.617	6.44261e-191	1	PPM1M
2.41728e-194	0.997416	0.946	0.756	5.15437e-190	1	NIFK
2.81274e-194	0.81202	0.983	0.88	5.9976e-190	1	NUB1
1.83054e-193	0.503166	1	1	3.90326e-189	1	ENSECAG00000009413
5.44215e-191	1.61193	0.663	0.27	1.16043e-186	1	OXCT1
9.86196e-190	1.77441	0.626	0.252	2.10287e-185	1	PDF
2.07523e-189	1.14021	0.915	0.612	4.42502e-185	1	KLHL31
1.79681e-186	1.49843	0.522	0.133	3.83135e-182	1	ENSECAG00000050158
2.18312e-185	0.972655	1	0.919	4.65506e-181	1	ENSECAG00000052882
9.5769e-185	1.48892	0.704	0.307	2.04208e-180	1	GTDC1
1.37242e-184	1.51441	0.715	0.337	2.92642e-180	1	KLHL20
9.17855e-183	1.55943	0.653	0.271	1.95714e-178	1	UTP6
2.75339e-182	0.865995	0.987	0.741	5.87106e-178	1	PID1
9.98848e-181	1.54574	0.671	0.302	2.12984e-176	1	CSTA
4.52215e-180	0.721781	0.983	0.902	9.64259e-176	1	TBCA
1.77369e-179	1.74119	0.639	0.276	3.78204e-175	1	CD40
1.94258e-178	1.10201	0.874	0.558	4.14215e-174	1	PVRIG
3.73845e-178	3.37679	0.336	0.055	7.97149e-174	1	ENSECAG00000045626
2.52603e-177	0.889463	0.955	0.814	5.38625e-173	1	PIK3CG
7.2586e-175	1.86479	0.554	0.195	1.54775e-170	1	RCN2
7.89226e-175	2.19749	0.405	0.083	1.68287e-170	1	IGF2R
6.20585e-173	0.78905	0.988	0.921	1.32327e-168	1	SEC62
2.26377e-172	0.810394	0.969	0.828	4.82703e-168	1	SHKBP1
2.79529e-171	1.4399	0.692	0.324	5.96039e-167	1	ENSECAG00000012933
1.63478e-170	1.22166	0.82	0.514	3.48584e-166	1	HLTF
2.28426e-170	1.82515	0.552	0.201	4.87073e-166	1	GPAM
1.08062e-168	0.96695	0.921	0.686	2.30421e-164	1	CTNNA1
4.0033e-167	2.14377	0.427	0.106	8.53623e-163	1	ENSECAG00000036762
3.12464e-166	2.77895	0.325	0.051	6.66268e-162	1	LRRC18
4.04936e-165	0.699927	0.998	0.795	8.63445e-161	1	S100A11
4.15362e-164	1.16149	0.825	0.525	8.85677e-160	1	TAPBPL
7.46787e-163	3.17545	0.299	0.043	1.59237e-158	1	MYO16
1.47057e-162	2.03648	0.411	0.095	3.13571e-158	1	CD79A
1.66646e-162	0.675912	0.968	0.778	3.55339e-158	1	ENSECAG00000045015
7.29365e-162	1.86147	0.537	0.197	1.55523e-157	1	QPCT
6.42884e-159	0.61715	1	0.865	1.37082e-154	1	Eqca-DQA1
8.20272e-158	2.19655	0.391	0.09	1.74907e-153	1	SERPINB6
2.50036e-157	0.817938	0.959	0.834	5.33152e-153	1	CUX1
4.02019e-157	1.13013	0.826	0.529	8.57226e-153	1	HTRA4
5.74246e-157	2.56491	0.351	0.071	1.22447e-152	1	C6H12orf56
7.16455e-157	2.44163	0.343	0.065	1.5277e-152	1	CNR2
2.25279e-156	1.49443	0.504	0.156	4.80362e-152	1	LITAF
2.51831e-156	0.899694	0.916	0.64	5.36979e-152	1	NCOA7
1.05168e-155	1.98448	0.453	0.133	2.2425e-151	1	MOB3B
2.76614e-155	1.34356	0.65	0.287	5.89823e-151	1	HTR7
3.99302e-154	0.249589	1	1	8.51431e-150	1	ENSECAG00000040878
2.50058e-153	1.98095	0.435	0.122	5.33198e-149	1	SLC18B1
6.52875e-152	0.42039	1	0.993	1.39213e-147	1	PSME1
1.39319e-151	0.484912	1	0.984	2.97071e-147	1	AIF1
3.45639e-151	2.09328	0.399	0.099	7.37007e-147	1	DCBLD2
1.56364e-150	1.23829	0.742	0.417	3.33415e-146	1	HIPK2
9.36782e-150	1.63818	0.561	0.229	1.9975e-145	1	TMEM106C
1.42454e-149	1.08396	0.836	0.539	3.03755e-145	1	UBE2Q2
1.43126e-149	1.20671	0.608	0.225	3.05187e-145	1	LDLRAD3
3.00378e-149	2.30831	0.363	0.083	6.40496e-145	1	FAM118B
4.14341e-149	1.3779	0.678	0.339	8.835e-145	1	ENSECAG00000054217
5.1061e-149	1.35669	0.715	0.39	1.08877e-144	1	OSBPL6
5.34038e-149	2.76838	0.288	0.043	1.13873e-144	1	SLC27A6
9.14934e-149	0.795753	0.949	0.817	1.95091e-144	1	ENSECAG00000059121
1.19311e-148	0.951659	0.899	0.656	2.54407e-144	1	PLEKHA2
2.26652e-148	1.81694	0.532	0.205	4.8329e-144	1	PRR5
8.70744e-148	1.09076	0.856	0.586	1.85669e-143	1	PPP1R14B
4.72781e-147	1.92395	0.461	0.146	1.00811e-142	1	PPP2R3A
8.60592e-147	1.28846	0.659	0.303	1.83504e-142	1	ENSECAG00000034468
1.3533e-146	0.517614	1	0.976	2.88565e-142	1	CTRC
2.81059e-146	0.718502	0.993	0.96	5.99303e-142	1	TMEM131
2.94305e-146	1.15784	0.754	0.418	6.27547e-142	1	GNL1
5.60711e-146	1.29288	0.736	0.417	1.1956e-141	1	MRE11
2.96059e-145	1.55982	0.334	0.066	6.31287e-141	1	ENSECAG00000049025
4.25113e-145	3.28714	0.247	0.028	9.06469e-141	1	TSPAN15
5.81346e-145	1.06121	0.685	0.315	1.2396e-140	1	GPR65
2.66093e-144	2.49407	0.318	0.061	5.6739e-140	1	ENSECAG00000009605
3.79735e-144	1.03385	0.827	0.5	8.09708e-140	1	LIMCH1
1.42684e-143	1.46581	0.58	0.243	3.04245e-139	1	VPS26B
1.73949e-143	3.29555	0.235	0.024	3.70912e-139	1	SH3RF3
1.97181e-143	1.58726	0.548	0.221	4.2045e-139	1	NUDCD1
2.07301e-143	1.01809	0.87	0.605	4.42028e-139	1	STK3
5.21619e-143	0.85092	0.924	0.739	1.11225e-138	1	RTF1
1.88725e-142	0.747014	0.994	0.813	4.02419e-138	1	SLC8A1
6.32921e-142	0.838558	0.93	0.77	1.34958e-137	1	EXOC2
3.51486e-141	1.70357	0.511	0.194	7.49474e-137	1	TMEM145
4.25222e-141	1.99205	0.38	0.094	9.06701e-137	1	RMDN2
6.61548e-141	1.67652	0.519	0.195	1.41062e-136	1	SNTB2
3.49316e-140	0.656701	0.979	0.892	7.44846e-136	1	DBNL
1.23299e-139	0.645479	0.989	0.942	2.6291e-135	1	LRRK1
3.98153e-139	0.778185	0.952	0.738	8.48983e-135	1	ENSECAG00000011804
6.97598e-139	0.99075	0.851	0.576	1.48749e-134	1	IRAK2
1.66597e-138	0.604991	0.999	0.971	3.55234e-134	1	GPHN
3.0489e-138	2.5709	0.276	0.043	6.50118e-134	1	PRKG1
3.69267e-138	1.75993	0.457	0.149	7.87388e-134	1	FSCN1
7.34632e-138	0.875255	0.907	0.681	1.56645e-133	1	RAPGEF1
1.61523e-137	0.74369	0.949	0.743	3.44416e-133	1	ENSECAG00000016251
3.71951e-137	2.55174	0.312	0.063	7.93111e-133	1	RTKN2
8.32543e-137	0.835865	0.93	0.75	1.77523e-132	1	RPL22L1
1.27895e-136	1.9905	0.401	0.114	2.7271e-132	1	TTC21B
3.37071e-136	1.96355	0.5	0.209	7.18737e-132	1	CRHBP
6.43286e-136	2.20798	0.344	0.081	1.37168e-131	1	DHRS9
2.58299e-135	1.79205	0.477	0.172	5.5077e-131	1	TEX9
1.54984e-134	0.666731	0.964	0.873	3.30472e-130	1	CYTH1
2.01742e-134	1.6709	0.238	0.027	4.30174e-130	1	CD200
1.35735e-133	0.623025	0.992	0.931	2.89429e-129	1	PTPRE
7.93177e-133	0.916394	0.883	0.606	1.69129e-128	1	DISC1
1.45057e-132	1.27478	0.604	0.262	3.09304e-128	1	IGFLR1
4.21633e-132	1.18359	0.698	0.372	8.99049e-128	1	ATP11A
1.88915e-131	0.396046	0.986	0.898	4.02824e-127	1	SLC38A9
8.62759e-131	1.42311	0.588	0.272	1.83966e-126	1	ENSECAG00000014036
9.25757e-131	0.672517	0.986	0.883	1.97399e-126	1	ITSN2
2.05892e-130	0.975113	0.83	0.585	4.39023e-126	1	VPS4A
1.01971e-129	1.19435	0.704	0.381	2.17433e-125	1	USP46
6.82485e-129	0.861907	0.899	0.652	1.45526e-124	1	HLA-DOA
1.1213e-128	2.15097	0.319	0.071	2.39096e-124	1	TANC1
5.37859e-127	2.67563	0.244	0.035	1.14688e-122	1	ARHGAP28
1.74255e-126	0.426133	1	0.999	3.71565e-122	1	SH3BGRL3
2.15045e-125	1.02445	0.785	0.488	4.58541e-121	1	ENSECAG00000045174
1.04835e-124	1.20946	0.638	0.306	2.23539e-120	1	CD2
3.27292e-124	0.805473	0.904	0.718	6.97885e-120	1	AIP
4.59982e-124	0.959353	0.844	0.601	9.8082e-120	1	SPOP
4.97382e-124	2.55401	0.27	0.049	1.06057e-119	1	BCL2L11
2.16927e-123	0.605652	0.976	0.873	4.62553e-119	1	UNC93B1
2.21542e-123	1.87898	0.391	0.12	4.72394e-119	1	GPRC5C
1.42673e-122	0.257149	1	1	3.04222e-118	1	RPL13
2.00863e-122	0.470152	0.999	0.968	4.28299e-118	1	ITGB2
2.27414e-122	1.88624	0.38	0.111	4.84914e-118	1	SMPD1
2.28575e-122	1.04658	0.732	0.425	4.8739e-118	1	SLC35C2
1.8489e-121	0.710918	0.966	0.796	3.94241e-117	1	LRBA
7.5673e-121	0.567168	0.986	0.932	1.61358e-116	1	H2AZ2
9.87466e-121	0.601917	0.984	0.806	2.10557e-116	1	RGS10
1.5223e-120	1.57697	0.459	0.167	3.24601e-116	1	SLC37A1
7.48443e-120	0.855139	0.835	0.539	1.59591e-115	1	OTULINL
9.02601e-120	1.7589	0.418	0.142	1.92462e-115	1	MICALL1
3.41124e-119	0.695482	0.982	0.862	7.27378e-115	1	PDE3B
7.48911e-119	0.707006	0.938	0.779	1.5969e-114	1	KDM7A
2.24452e-118	0.864754	0.87	0.617	4.78598e-114	1	PACS1
2.2559e-118	0.915632	0.854	0.574	4.81027e-114	1	LY5
2.45609e-118	1.10778	0.712	0.404	5.23711e-114	1	ENSECAG00000028889
5.10216e-117	1.13488	0.708	0.407	1.08793e-112	1	QSER1
8.51855e-116	0.677044	0.96	0.764	1.81641e-111	1	CD81
2.23843e-115	2.65235	0.239	0.039	4.77299e-111	1	ENSECAG00000024558
8.98744e-115	0.527704	0.989	0.95	1.91639e-110	1	PTP4A2
1.96313e-114	2.01759	0.332	0.089	4.18599e-110	1	KLF7
2.52563e-114	0.434083	1	0.981	5.38541e-110	1	ENSECAG00000057513
4.42545e-114	1.24706	0.602	0.294	9.4364e-110	1	IDS
5.36325e-114	1.76476	0.379	0.115	1.14361e-109	1	SLC35F2
1.85571e-113	1.08555	0.663	0.338	3.95693e-109	1	LRRC1
1.89253e-112	1.55137	0.333	0.085	4.03544e-108	1	MARCKSL1
4.46598e-112	0.899687	0.828	0.595	9.52282e-108	1	ENSECAG00000005359
2.30043e-111	1.68885	0.406	0.139	4.90522e-107	1	ENSECAG00000024071
9.17588e-111	1.80136	0.34	0.093	1.95657e-106	1	ENSECAG00000048907
3.42962e-110	2.69403	0.217	0.031	7.31298e-106	1	TSPAN33
9.54185e-110	1.20554	0.646	0.362	2.03461e-105	1	VAMP4
1.34884e-109	0.694872	0.934	0.783	2.87612e-105	1	ITGB1BP1
1.64674e-109	1.26355	0.373	0.106	3.51134e-105	1	MTSS2
4.75592e-109	0.27375	1	0.998	1.0141e-104	1	ARPC1B
5.70174e-109	2.97251	0.2	0.026	1.21578e-104	1	CLCN1
9.84672e-109	2.69369	0.224	0.036	2.09962e-104	1	ENSECAG00000055577
1.06133e-108	2.33209	0.209	0.029	2.26306e-104	1	FGD5
2.04502e-108	0.444019	0.971	0.834	4.36059e-104	1	PTPRCAP
2.07227e-108	0.627341	0.984	0.836	4.4187e-104	1	NRIP1
2.94215e-108	1.57405	0.462	0.19	6.27355e-104	1	TNIP3
3.04284e-108	1.74755	0.384	0.128	6.48826e-104	1	GMNN
1.93486e-107	2.30504	0.28	0.067	4.12571e-103	1	RAMP2
2.26953e-107	1.76949	0.372	0.119	4.83932e-103	1	HPS4
1.00818e-106	1.79711	0.487	0.221	2.14974e-102	1	SGK1
1.16954e-106	1.13394	0.65	0.356	2.49381e-102	1	GTF2H5
2.78488e-106	3.00189	0.213	0.034	5.9382e-102	1	ENSECAG00000047031
2.82517e-106	1.85588	0.393	0.141	6.02411e-102	1	MCF2L2
5.73507e-106	0.767117	0.884	0.626	1.22289e-101	1	ACER3
1.34459e-105	0.222025	1	1	2.86706e-101	1	RPL14
1.64349e-105	0.721787	0.899	0.694	3.50441e-101	1	GLRX2
1.70833e-105	0.892545	0.728	0.425	3.64268e-101	1	ARHGAP18
2.81608e-105	0.874351	0.854	0.666	6.00473e-101	1	FUCA1
3.50423e-105	1.02662	0.684	0.388	7.47207e-101	1	MPST
3.7794e-105	0.888811	0.801	0.475	8.05882e-101	1	PECAM1
6.92454e-105	1.09982	0.622	0.319	1.47652e-100	1	ATAD2
7.93198e-105	1.47689	0.482	0.204	1.69134e-100	1	LMBR1L
1.42529e-104	0.495618	0.97	0.824	3.03914e-100	1	SNX25
1.03349e-103	0.705486	0.903	0.715	2.20372e-99	1	RAB11A
4.0442e-103	0.750639	0.924	0.757	8.62344e-99	1	ZNF710
4.82684e-103	1.18339	0.528	0.229	1.02923e-98	1	P2RY14
6.09065e-103	2.35881	0.248	0.052	1.29871e-98	1	CSRNP2
2.79437e-102	0.423549	0.998	0.983	5.95844e-98	1	ERH
7.34582e-102	0.621574	0.978	0.895	1.56635e-97	1	RAB8B
2.47621e-101	0.319528	1	1	5.28003e-97	1	ENSECAG00000051158
3.46705e-101	0.217769	1	1	7.39278e-97	1	RPS27A
7.00906e-101	2.75279	0.208	0.034	1.49454e-96	1	ARG2
6.64246e-100	0.628366	0.959	0.835	1.41637e-95	1	ENSECAG00000046364
1.0955e-99	1.16763	0.615	0.336	2.33593e-95	1	ENSECAG00000047757
1.20046e-99	1.4825	0.428	0.164	2.55973e-95	1	UBXN2B
1.2256e-99	0.665631	0.982	0.833	2.61335e-95	1	IMMP2L
1.46715e-99	1.31328	0.516	0.241	3.12841e-95	1	PI4K2A
2.25811e-99	0.542623	0.973	0.881	4.81496e-95	1	ENSECAG00000040695
3.32791e-99	0.925495	0.763	0.485	7.0961e-95	1	TFDP2
5.05672e-99	0.924773	0.757	0.492	1.07824e-94	1	TAP1
5.64037e-99	0.910625	0.761	0.484	1.2027e-94	1	MIB1
1.59982e-98	2.61255	0.212	0.036	3.41129e-94	1	GPR68
4.56738e-98	0.208276	1	1	9.73902e-94	1	RPS10
5.61284e-98	0.751915	0.857	0.657	1.19683e-93	1	SNX1
6.89581e-98	0.585424	0.976	0.768	1.47039e-93	1	PARM1
2.2525e-97	0.701816	0.89	0.622	4.803e-93	1	PALM2AKAP2
2.50253e-97	0.931994	0.794	0.571	5.33615e-93	1	WDR59
1.02356e-96	0.84728	0.778	0.524	2.18254e-92	1	IL16
3.06812e-96	0.796512	0.838	0.608	6.54214e-92	1	PLEKHF2
3.32535e-96	0.718028	0.852	0.579	7.09065e-92	1	ACTN1
4.08257e-96	0.984324	0.696	0.409	8.70526e-92	1	ENSECAG00000049085
1.29837e-95	0.773763	0.847	0.631	2.76852e-91	1	SLK
2.16577e-95	0.719213	0.895	0.681	4.61808e-91	1	TUBA1A
6.49493e-95	2.0759	0.273	0.072	1.38491e-90	1	OSGIN1
6.53071e-95	0.81814	0.817	0.541	1.39254e-90	1	NLRP1
2.4872e-94	0.675423	0.906	0.78	5.30347e-90	1	NUDT21
3.76071e-94	2.10648	0.257	0.061	8.01897e-90	1	ENSECAG00000056048
6.90134e-94	1.48915	0.429	0.179	1.47157e-89	1	EBPL
1.32187e-93	0.811077	0.83	0.583	2.81861e-89	1	DSE
1.33492e-93	0.77642	0.867	0.687	2.84646e-89	1	ZMYM6
1.91211e-93	0.593564	0.949	0.813	4.07719e-89	1	ATG16L2
2.11066e-93	0.24396	1	1	4.50057e-89	1	RPL13A
3.84278e-93	0.93115	0.65	0.37	8.19395e-89	1	PLXNA4
4.00134e-93	0.601791	0.971	0.855	8.53206e-89	1	PRKDC
4.4733e-93	0.534736	0.972	0.902	9.53841e-89	1	LAMTOR5
4.01693e-92	1.55344	0.374	0.135	8.56529e-88	1	VIPR2
4.87175e-92	1.95966	0.285	0.08	1.0388e-87	1	ENSECAG00000028949
4.99007e-92	1.98321	0.258	0.063	1.06403e-87	1	ICAM1
1.42024e-91	1.15219	0.57	0.297	3.02839e-87	1	SAMD12
1.50085e-91	0.620842	0.817	0.524	3.20027e-87	1	DIPK1A
1.98829e-91	0.389074	1	0.982	4.23962e-87	1	PLAAT3
4.55281e-91	0.885229	0.753	0.505	9.70795e-87	1	MED12
7.34582e-91	0.698552	0.898	0.701	1.56635e-86	1	TRIM22
9.92743e-91	1.16437	0.571	0.3	2.11683e-86	1	SLC35A3
1.12965e-90	1.86738	0.283	0.079	2.40876e-86	1	ENSECAG00000043883
2.46283e-90	1.34165	0.484	0.229	5.2515e-86	1	UBASH3B
5.60774e-90	0.200295	1	1	1.19574e-85	1	ENSECAG00000045439
7.78954e-90	1.25693	0.493	0.226	1.66096e-85	1	ZNF593
9.92811e-90	0.817607	0.749	0.483	2.11697e-85	1	IQSEC1
1.26037e-89	1.43573	0.325	0.097	2.68748e-85	1	HSH2D
2.15384e-89	1.39499	0.447	0.195	4.59264e-85	1	P2RY8
4.52375e-89	2.20869	0.231	0.052	9.64598e-85	1	ENSECAG00000048402
5.21747e-89	0.622062	0.95	0.826	1.11252e-84	1	SMAD2
5.26032e-89	0.857316	0.764	0.519	1.12166e-84	1	AGTPBP1
5.54489e-89	0.829937	0.817	0.607	1.18234e-84	1	ENSECAG00000006071
6.09438e-89	0.590248	0.947	0.812	1.2995e-84	1	UBAC2
6.62321e-89	1.08883	0.538	0.259	1.41227e-84	1	ZBTB46
7.92108e-89	0.974936	0.622	0.338	1.68901e-84	1	PPM1J
1.08039e-88	0.974564	0.582	0.299	2.30371e-84	1	ENSECAG00000052533
1.98723e-88	0.673403	0.895	0.742	4.23738e-84	1	SIVA1
2.369e-88	1.20532	0.516	0.255	5.05141e-84	1	HNRNPLL
6.35445e-88	1.85205	0.291	0.087	1.35496e-83	1	PDE5A
6.67692e-88	1.16619	0.561	0.303	1.42372e-83	1	WDR91
6.8994e-88	0.677	0.897	0.701	1.47116e-83	1	ENSECAG00000044027
7.83561e-88	1.42277	0.413	0.169	1.67079e-83	1	PIM1
1.3905e-87	1.68034	0.262	0.067	2.96497e-83	1	CHRM3
1.39247e-87	0.686287	0.865	0.634	2.96916e-83	1	PHLPP1
1.73457e-87	1.16789	0.537	0.268	3.69863e-83	1	SANBR
2.8133e-87	1.1057	0.609	0.345	5.9988e-83	1	NUP205
3.63808e-87	0.930517	0.723	0.473	7.75748e-83	1	SEMA4A
4.49376e-87	0.404102	0.999	0.994	9.58204e-83	1	ETV6
7.64224e-87	1.97661	0.246	0.061	1.62955e-82	1	ENSECAG00000055063
1.03426e-86	1.91804	0.287	0.086	2.20536e-82	1	CHEK2
1.19076e-86	1.02436	0.637	0.374	2.53907e-82	1	ENSECAG00000047333
1.98783e-86	1.96247	0.255	0.066	4.23866e-82	1	CDC25C
2.959e-86	0.659972	0.886	0.658	6.30947e-82	1	PYGL
2.3913e-85	1.1046	0.597	0.337	5.09897e-81	1	DEF8
3.9091e-85	0.82113	0.746	0.477	8.33538e-81	1	ATXN1
4.49956e-85	1.30627	0.445	0.196	9.5944e-81	1	FYCO1
1.71957e-84	0.966951	0.598	0.328	3.66665e-80	1	MANEA
1.84406e-84	1.68472	0.293	0.089	3.93209e-80	1	RIMKLB
2.51666e-84	0.618186	0.916	0.773	5.36628e-80	1	PLEKHM3
2.53438e-84	1.35274	0.413	0.177	5.40405e-80	1	ENSECAG00000051906
3.0765e-84	0.915833	0.698	0.427	6.56003e-80	1	CAMKMT
4.32288e-84	1.32809	0.428	0.187	9.21768e-80	1	KYAT3
6.06892e-84	1.42516	0.347	0.124	1.29408e-79	1	PLOD2
7.07423e-84	1.14851	0.526	0.268	1.50844e-79	1	DNPH1
7.75346e-84	1.07784	0.557	0.29	1.65327e-79	1	SMYD4
9.89332e-84	0.682447	0.87	0.682	2.10955e-79	1	SREK1IP1
1.05442e-83	0.988136	0.655	0.399	2.24834e-79	1	ENSECAG00000033690
2.01561e-83	0.468602	0.984	0.913	4.29788e-79	1	ARHGAP30
2.4745e-83	0.476846	0.99	0.928	5.27637e-79	1	PSME2
5.38601e-83	0.789668	0.789	0.561	1.14846e-78	1	PABPC4
1.70362e-82	0.475515	0.989	0.916	3.63263e-78	1	NAV1
2.90982e-82	1.85577	0.271	0.079	6.20462e-78	1	GREB1L
9.79442e-82	1.61518	0.308	0.101	2.08846e-77	1	AVPI1
1.15185e-81	0.62527	0.673	0.373	2.45609e-77	1	ASAP2
1.86845e-81	0.48585	0.973	0.896	3.98411e-77	1	MOB1A
1.93088e-81	0.924019	0.66	0.399	4.11722e-77	1	RPA1
2.46031e-81	0.465244	0.98	0.925	5.24612e-77	1	CYTIP
5.04275e-81	0.674792	0.847	0.671	1.07527e-76	1	M6PR
9.97109e-81	2.02745	0.253	0.071	2.12614e-76	1	MCAM
1.01068e-80	0.358565	0.999	0.996	2.15508e-76	1	APBB1IP
1.05554e-80	2.06356	0.231	0.058	2.25072e-76	1	TMEM79
2.23914e-80	0.862221	0.718	0.49	4.77452e-76	1	PPP2R1B
4.55694e-80	0.718679	0.83	0.64	9.71676e-76	1	NET1
7.3799e-80	1.24999	0.41	0.17	1.57362e-75	1	SLC12A2
1.32412e-79	1.03115	0.579	0.322	2.82343e-75	1	ARHGAP21
3.74794e-79	0.748967	0.718	0.469	7.99172e-75	1	SATB1
4.02011e-79	1.6088	0.327	0.119	8.57209e-75	1	NEMP1
5.13963e-79	0.680143	0.811	0.553	1.09592e-74	1	PXDC1
5.7641e-79	0.481615	0.984	0.932	1.22908e-74	1	ARFGEF1
1.3965e-78	0.242685	1	1	2.97775e-74	1	RPL37A
2.14762e-78	1.93978	0.271	0.085	4.57936e-74	1	ENSECAG00000015275
2.18393e-78	1.78662	0.255	0.073	4.6568e-74	1	MTBP
4.44049e-78	1.27639	0.406	0.175	9.46847e-74	1	KLHL22
1.21837e-77	0.185178	1	1	2.59794e-73	1	RPL3
1.26121e-77	0.723204	0.802	0.567	2.68927e-73	1	TMEM50B
1.1158e-76	0.408401	0.789	0.492	2.37922e-72	1	RGS18
1.41612e-76	0.643983	0.905	0.759	3.01959e-72	1	CLIP1
1.495e-76	1.2058	0.471	0.232	3.18778e-72	1	MICAL2
1.88363e-76	2.00358	0.237	0.066	4.01647e-72	1	ENSECAG00000032442
2.38356e-76	1.33913	0.301	0.1	5.08246e-72	1	CECR2
4.87684e-76	1.0397	0.522	0.268	1.03989e-71	1	MEN1
5.30817e-76	0.355071	0.998	0.984	1.13186e-71	1	ARF6
5.41899e-76	1.10327	0.523	0.276	1.15549e-71	1	PITPNM1
5.79294e-76	0.691778	0.87	0.684	1.23523e-71	1	MAP2K4
6.53161e-76	1.07749	0.516	0.263	1.39273e-71	1	ENSECAG00000047970
1.90597e-75	1.65478	0.302	0.106	4.0641e-71	1	ENSECAG00000047761
2.48517e-75	1.20324	0.444	0.205	5.29913e-71	1	NEMP2
1.32995e-74	1.14385	0.469	0.233	2.83585e-70	1	ARNTL
1.84656e-74	0.85368	0.741	0.515	3.93742e-70	1	AFG1L
2.51386e-74	0.82316	0.736	0.515	5.36031e-70	1	MAPK9
3.3873e-74	1.34379	0.29	0.092	7.22275e-70	1	EFNB1
3.99907e-74	0.496956	0.977	0.894	8.52722e-70	1	IVNS1ABP
4.51692e-74	0.543444	0.943	0.838	9.63144e-70	1	SNX13
5.37755e-74	0.807305	0.751	0.522	1.14666e-69	1	ST7L
1.20636e-73	1.77685	0.252	0.076	2.57233e-69	1	RNF157
2.37185e-73	0.948888	0.593	0.343	5.05751e-69	1	ZAN
6.66405e-73	1.06395	0.524	0.28	1.42098e-68	1	PIGN
1.73441e-72	0.565363	0.916	0.767	3.69828e-68	1	FES
1.91795e-72	0.574254	0.903	0.769	4.08965e-68	1	ENSECAG00000018050
2.29187e-72	0.374509	0.332	0.113	4.88695e-68	1	NTNG1
2.36886e-72	1.2085	0.435	0.207	5.05111e-68	1	GTF2H3
4.19517e-72	1.71373	0.234	0.064	8.94535e-68	1	CRYBB3
5.23785e-72	0.777772	0.743	0.537	1.11687e-67	1	GRHPR
6.141e-72	0.573253	0.744	0.462	1.30945e-67	1	TSTD1
6.14178e-72	0.444976	0.993	0.899	1.30961e-67	1	ATP2B1
6.41322e-72	1.03446	0.504	0.259	1.36749e-67	1	ENSECAG00000026959
9.97498e-72	1.32271	0.375	0.161	2.12696e-67	1	TMEM200B
1.54654e-71	0.904351	0.64	0.392	3.29768e-67	1	PPP3CC
1.64168e-71	0.294854	0.993	0.962	3.50056e-67	1	RPS27L
1.94689e-71	0.788557	0.725	0.502	4.15136e-67	1	CHRAC1
2.04609e-71	0.57681	0.962	0.802	4.36288e-67	1	KLF3
2.32436e-71	1.6332	0.271	0.088	4.95624e-67	1	ENSECAG00000050951
8.66886e-71	0.686224	0.797	0.575	1.84846e-66	1	CRLF1
1.1801e-70	0.964641	0.542	0.292	2.51634e-66	1	GNPDA2
1.19887e-70	0.699845	0.807	0.589	2.55634e-66	1	RESF1
1.5875e-70	1.61823	0.293	0.106	3.38503e-66	1	SLC16A6
2.1677e-70	0.581931	0.887	0.741	4.62219e-66	1	CCDC107
4.39098e-70	0.722159	0.754	0.543	9.36288e-66	1	ENSECAG00000055188
7.48267e-70	1.24686	0.337	0.132	1.59553e-65	1	IL1RL1
1.75544e-69	0.403318	0.995	0.966	3.74313e-65	1	ENSECAG00000026994
1.99893e-69	0.997192	0.524	0.287	4.26231e-65	1	TTF2
3.1845e-69	1.84666	0.212	0.056	6.79032e-65	1	ARHGAP12
1.12398e-68	1.40974	0.314	0.119	2.39667e-64	1	ENSECAG00000057471
1.57715e-68	0.864659	0.617	0.379	3.36295e-64	1	ZHX1
3.85064e-68	0.599557	0.852	0.648	8.21073e-64	1	NAMPT
4.30396e-68	0.606005	0.837	0.642	9.17733e-64	1	SLC9B2
1.51535e-67	0.57991	0.902	0.751	3.23117e-63	1	RBL2
2.33043e-67	0.692776	0.791	0.584	4.96917e-63	1	THADA
2.42278e-67	0.860298	0.612	0.373	5.1661e-63	1	RETREG3
4.69878e-67	1.82537	0.207	0.054	1.00192e-62	1	SLC35G1
6.96131e-67	0.957565	0.567	0.333	1.48436e-62	1	GADD45A
1.54298e-66	1.07866	0.563	0.336	3.29009e-62	1	GSTM3
1.80952e-66	0.189912	1	1	3.85845e-62	1	ENSECAG00000033631
4.58739e-66	1.03694	0.503	0.277	9.78169e-62	1	SLC41A1
8.2183e-66	0.531126	0.924	0.794	1.75239e-61	1	LRCH1
1.25379e-65	0.643871	0.831	0.65	2.67345e-61	1	HMBOX1
1.55884e-65	0.28273	1	0.988	3.32391e-61	1	PSAP
2.02488e-65	0.954821	0.557	0.33	4.31765e-61	1	GCSH
2.46687e-65	1.72222	0.218	0.062	5.26011e-61	1	POLE
2.86995e-65	0.771028	0.704	0.475	6.1196e-61	1	TPD52
2.95743e-65	0.7257	0.751	0.528	6.30614e-61	1	ENSECAG00000030785
3.42749e-65	0.470647	0.955	0.78	7.30843e-61	1	CIITA
3.82385e-65	0.70589	0.645	0.39	8.1536e-61	1	TSPAN2
4.1015e-65	1.22051	0.378	0.168	8.74564e-61	1	HACD3
5.52967e-65	0.638722	0.779	0.576	1.17909e-60	1	PGAM5
6.75415e-65	0.819872	0.421	0.192	1.44019e-60	1	ARAP2
8.17209e-65	0.906981	0.57	0.336	1.74253e-60	1	GPR157
1.421e-64	0.81581	0.657	0.429	3.03001e-60	1	SIL1
2.6442e-64	0.590846	0.876	0.666	5.63824e-60	1	PSTPIP1
2.77343e-64	0.5003	0.921	0.817	5.91378e-60	1	BTAF1
3.45282e-64	0.773449	0.604	0.343	7.36245e-60	1	TLE2
3.85188e-64	0.58158	0.838	0.668	8.21337e-60	1	RALA
4.44132e-64	0.384493	0.987	0.957	9.47023e-60	1	FAF1
5.19094e-64	0.809952	0.639	0.392	1.10686e-59	1	RNF144B
7.74994e-64	0.870614	0.624	0.401	1.65252e-59	1	UBE2Z
7.81227e-64	1.05856	0.481	0.261	1.66581e-59	1	DOC2G
1.02502e-63	0.619544	0.782	0.568	2.18566e-59	1	EVL
1.09831e-63	0.603984	0.857	0.68	2.34193e-59	1	GPR137B
1.8853e-63	0.928321	0.541	0.31	4.02002e-59	1	DNAJC15
3.27877e-63	0.777855	0.7	0.493	6.99132e-59	1	AGPAT5
4.04336e-63	0.366194	0.991	0.949	8.62166e-59	1	TMA7
7.0789e-63	0.943617	0.561	0.337	1.50943e-58	1	UTP23
1.22795e-62	1.23588	0.356	0.156	2.61835e-58	1	ENSECAG00000056605
1.3057e-62	0.549421	0.929	0.828	2.78414e-58	1	RICTOR
1.32656e-62	0.513394	0.915	0.747	2.82861e-58	1	ZNF385A
1.72918e-62	0.276505	0.976	0.916	3.68713e-58	1	TPR
2.47806e-62	0.672948	0.8	0.594	5.28397e-58	1	ENSECAG00000059556
2.92139e-62	1.77224	0.206	0.058	6.22929e-58	1	ISM2
3.29608e-62	0.424773	0.915	0.774	7.02822e-58	1	ANXA6
3.39406e-62	0.414107	0.991	0.952	7.23715e-58	1	MARCHF1
8.15201e-62	1.04716	0.458	0.24	1.73825e-57	1	AP1AR
8.48278e-62	1.69231	0.224	0.069	1.80878e-57	1	KIF1C
8.67078e-62	0.734799	0.611	0.372	1.84887e-57	1	SPINT2
9.94976e-62	0.735368	0.727	0.536	2.12159e-57	1	HECA
6.62743e-61	0.758854	0.716	0.517	1.41317e-56	1	NRROS
6.70432e-61	0.686449	0.78	0.592	1.42956e-56	1	RAB6A
9.7775e-61	1.02457	0.477	0.259	2.08486e-56	1	TTC38
1.40015e-60	0.673226	0.739	0.529	2.98554e-56	1	KDM1A
1.64733e-60	0.298706	0.999	0.986	3.51261e-56	1	HSP90AB1
1.94009e-60	0.534656	0.898	0.766	4.13685e-56	1	HINT2
2.18605e-60	0.704141	0.765	0.586	4.66132e-56	1	CAND1
3.36774e-60	1.03895	0.422	0.207	7.18104e-56	1	GNL3
3.58746e-60	1.13649	0.401	0.193	7.64954e-56	1	PDK2
3.83112e-60	0.498636	0.921	0.799	8.16911e-56	1	PDLIM2
4.7848e-60	1.10888	0.42	0.216	1.02026e-55	1	FECH
5.18075e-60	1.03382	0.359	0.154	1.10469e-55	1	PLEKHF1
5.2695e-60	1.10434	0.41	0.204	1.12362e-55	1	NDFIP2
5.37938e-60	0.150475	1	1	1.14705e-55	1	RPL38
7.83188e-60	1.7535	0.216	0.067	1.66999e-55	1	ENSECAG00000023942
8.35468e-60	0.448761	0.923	0.697	1.78147e-55	1	FGD4
9.93751e-60	1.08051	0.399	0.187	2.11897e-55	1	CENPQ
1.19471e-59	0.385351	0.737	0.476	2.54747e-55	1	AFF2
1.31374e-59	1.20915	0.378	0.179	2.80129e-55	1	THAP2
1.02802e-58	0.485991	0.905	0.724	2.19205e-54	1	IFNGR2
1.19685e-58	1.22778	0.314	0.13	2.55205e-54	1	HMGN3
1.95896e-58	0.440197	0.689	0.431	4.17709e-54	1	CNKSR3
3.34242e-58	0.493162	0.92	0.772	7.12704e-54	1	AGPAT3
3.49647e-58	0.75362	0.593	0.363	7.45552e-54	1	PTPMT1
4.86216e-58	1.49641	0.261	0.097	1.03676e-53	1	CERCAM
5.99787e-58	0.850539	0.553	0.326	1.27893e-53	1	ENSECAG00000020358
6.15216e-58	0.890661	0.499	0.273	1.31183e-53	1	DTNB
8.84196e-58	0.668954	0.757	0.577	1.88537e-53	1	STARD3NL
1.60506e-57	0.504498	0.899	0.763	3.42248e-53	1	PRDX5
1.77476e-57	0.537864	0.884	0.73	3.78433e-53	1	SPAST
1.92617e-57	0.442918	0.968	0.808	4.10717e-53	1	APRT
2.00637e-57	1.07615	0.388	0.187	4.27818e-53	1	PLEKHA1
2.1534e-57	1.20371	0.388	0.194	4.59169e-53	1	PON2
2.15633e-57	1.38923	0.283	0.112	4.59794e-53	1	CYP4F126P
2.26351e-57	0.743828	0.585	0.349	4.82647e-53	1	PPP1R12C
2.58502e-57	1.3943	0.288	0.117	5.51205e-53	1	CCDC34
2.85768e-57	0.353553	0.936	0.804	6.09342e-53	1	ITGAL
3.42124e-57	0.490825	0.486	0.234	7.29511e-53	1	PROC
3.77676e-57	0.736472	0.62	0.399	8.05318e-53	1	EZH2
4.59868e-57	0.892138	0.523	0.302	9.80576e-53	1	NAB1
6.56257e-57	0.707977	0.729	0.539	1.39934e-52	1	TAPT1
7.24856e-57	0.739559	0.698	0.51	1.54561e-52	1	OAT
7.77838e-57	0.35618	0.999	0.921	1.65858e-52	1	HLA-DMA
8.71804e-57	0.808307	0.514	0.286	1.85895e-52	1	LAG3
1.22247e-56	1.05043	0.423	0.218	2.60668e-52	1	MGAT4B
1.72126e-56	0.974414	0.5	0.285	3.67025e-52	1	TRAF3
2.49423e-56	1.04547	0.364	0.163	5.31845e-52	1	ENSECAG00000044322
3.10413e-56	0.394221	0.971	0.891	6.61893e-52	1	CEP170
3.6018e-56	1.47733	0.25	0.092	7.68012e-52	1	RGS3
3.70763e-56	0.642212	0.681	0.454	7.90578e-52	1	ENSECAG00000059935
3.97503e-56	1.22236	0.285	0.113	8.47595e-52	1	TXLNB
4.6035e-56	0.631168	0.786	0.597	9.81603e-52	1	MEA1
5.75543e-56	0.845585	0.519	0.297	1.22723e-51	1	TJP2
5.95828e-56	0.456117	0.943	0.86	1.27048e-51	1	TBC1D22A
6.0926e-56	0.752776	0.601	0.374	1.29913e-51	1	TMEM19
1.34172e-55	1.39474	0.305	0.132	2.86094e-51	1	ENSECAG00000030375
1.41809e-55	1.22885	0.326	0.145	3.0238e-51	1	XXYLT1
2.43183e-55	0.63831	0.796	0.625	5.18538e-51	1	PIK3R5
3.00717e-55	0.508425	0.886	0.741	6.41219e-51	1	LASP1
3.57638e-55	0.882277	0.519	0.304	7.62591e-51	1	ENSECAG00000009520
5.31503e-55	0.786562	0.611	0.396	1.13332e-50	1	CAMSAP2
5.96628e-55	0.50336	0.442	0.21	1.27219e-50	1	B3GALNT2
7.07077e-55	1.4114	0.223	0.073	1.5077e-50	1	CDKN2C
1.22802e-54	0.830234	0.442	0.227	2.6185e-50	1	CALCOCO2
1.63219e-54	0.463615	0.95	0.839	3.48031e-50	1	ZFP36L1
2.94309e-54	0.709807	0.656	0.445	6.27556e-50	1	ENSECAG00000052285
4.93635e-54	0.662125	0.664	0.45	1.05258e-49	1	ENSECAG00000033024
1.14854e-53	0.511581	0.879	0.719	2.44903e-49	1	ERC1
1.89368e-53	1.41961	0.236	0.085	4.03789e-49	1	DLG5
9.28124e-53	0.53053	0.879	0.766	1.97904e-48	1	USP8
1.05091e-52	0.315365	0.997	0.915	2.24086e-48	1	GLIPR1
1.45302e-52	0.680502	0.702	0.497	3.09828e-48	1	CACUL1
1.49074e-52	0.178694	1	1	3.17871e-48	1	B3GALT4
1.6429e-52	0.355528	0.999	0.906	3.50315e-48	1	HLA-DMB
1.76791e-52	0.610181	0.741	0.564	3.76972e-48	1	ARHGEF7
2.05006e-52	0.472614	0.87	0.695	4.37135e-48	1	RIN3
3.06767e-52	0.665122	0.764	0.63	6.5412e-48	1	RMDN1
3.47547e-52	0.427775	0.944	0.858	7.41075e-48	1	PPM1H
7.37059e-52	1.2543	0.241	0.088	1.57163e-47	1	BLM
9.89801e-52	1.46776	0.242	0.092	2.11055e-47	1	GDPD5
1.17264e-51	1.56753	0.228	0.082	2.50042e-47	1	ENSECAG00000054538
1.30948e-51	1.29984	0.287	0.122	2.79221e-47	1	FARP2
2.37321e-51	0.939905	0.483	0.287	5.06039e-47	1	PWWP2B
2.80388e-51	0.990808	0.389	0.199	5.97872e-47	1	NEDD4
2.93787e-51	0.593106	0.785	0.627	6.26441e-47	1	UBN2
4.33504e-51	0.968121	0.385	0.189	9.24362e-47	1	RALGDS
6.18967e-51	0.950295	0.418	0.222	1.31982e-46	1	CERS4
8.26725e-51	0.695121	0.663	0.468	1.76283e-46	1	TMEM219
1.50343e-50	1.22368	0.282	0.117	3.20575e-46	1	ENSECAG00000013414
1.6729e-50	0.74869	0.577	0.374	3.56713e-46	1	ENTREP2
2.53847e-50	0.547987	0.805	0.59	5.41278e-46	1	BIN1
2.75743e-50	0.332924	0.992	0.962	5.87968e-46	1	ELOB
4.14553e-50	1.46468	0.205	0.068	8.83951e-46	1	ENSECAG00000047371
4.68633e-50	0.813575	0.587	0.381	9.99265e-46	1	NBEAL1
6.03925e-50	0.409299	0.965	0.895	1.28775e-45	1	LCOR
8.7278e-50	0.531038	0.846	0.712	1.86103e-45	1	POLR2F
1.01473e-49	1.00294	0.387	0.2	2.16371e-45	1	SCLT1
1.40343e-49	0.839881	0.525	0.315	2.99254e-45	1	CDS1
2.02087e-49	1.47589	0.216	0.077	4.30909e-45	1	HMGB3
3.51921e-49	0.883733	0.444	0.246	7.50402e-45	1	ADA
5.04913e-49	0.216957	1	0.998	1.07663e-44	1	ACTR3
5.4054e-49	0.378157	0.973	0.912	1.15259e-44	1	PPP1CC
6.65455e-49	0.671123	0.722	0.541	1.41895e-44	1	CCDC115
6.8848e-49	1.12534	0.322	0.151	1.46805e-44	1	RABL3
7.07867e-49	0.670718	0.662	0.464	1.50938e-44	1	XPR1
7.40362e-49	0.438286	0.918	0.805	1.57867e-44	1	MAP2K1
8.14573e-49	0.747067	0.627	0.446	1.73691e-44	1	ITPRIPL2
9.18432e-49	0.451332	0.9	0.801	1.95837e-44	1	LARP4B
1.24752e-48	0.57475	0.59	0.367	2.66008e-44	1	EPB41L2
1.4856e-48	0.325731	0.993	0.972	3.16774e-44	1	PTPN2
1.69662e-48	0.540117	0.799	0.632	3.61769e-44	1	ENSECAG00000022488
2.23948e-48	1.15715	0.288	0.125	4.77525e-44	1	F11R
2.64498e-48	1.33933	0.236	0.092	5.63988e-44	1	ENSECAG00000045402
2.68704e-48	0.497918	0.878	0.739	5.72958e-44	1	CHPT1
2.76107e-48	0.640585	0.695	0.493	5.88743e-44	1	ZNRF1
2.86044e-48	0.732106	0.637	0.449	6.09932e-44	1	EED
2.95196e-48	1.46262	0.215	0.078	6.29447e-44	1	HECTD2
8.36759e-48	0.982074	0.41	0.219	1.78422e-43	1	ABHD3
1.15968e-47	0.866767	0.49	0.3	2.47278e-43	1	ENSECAG00000053253
1.54976e-47	0.492667	0.904	0.79	3.30455e-43	1	MAPK8
1.76122e-47	0.759563	0.518	0.313	3.75546e-43	1	APH1B
1.88219e-47	0.453964	0.879	0.746	4.01339e-43	1	ZFP91
2.80498e-47	0.48323	0.826	0.665	5.98105e-43	1	TMEM230
3.17788e-47	0.700375	0.461	0.251	6.77619e-43	1	MFSD6
3.29029e-47	1.60771	0.21	0.077	7.01588e-43	1	GPAT3
4.20137e-47	0.499996	0.816	0.655	8.95858e-43	1	GATAD2A
5.1071e-47	0.656986	0.551	0.338	1.08899e-42	1	ZNF703
6.31075e-47	0.928107	0.384	0.197	1.34564e-42	1	PSEN2
6.71479e-47	0.733187	0.598	0.392	1.43179e-42	1	ENSECAG00000055533
7.37273e-47	0.769301	0.519	0.319	1.57209e-42	1	HYCC1
1.10573e-46	0.698632	0.632	0.436	2.35775e-42	1	GDE1
1.56813e-46	1.2878	0.238	0.094	3.34372e-42	1	CHCHD6
2.48183e-46	0.983888	0.397	0.215	5.292e-42	1	QDPR
2.72697e-46	0.432259	0.915	0.799	5.81472e-42	1	CCNY
2.84196e-46	1.33961	0.219	0.081	6.05991e-42	1	PFKM
6.10093e-46	0.160601	1	1	1.3009e-41	1	RPS8
6.15462e-46	0.392897	0.941	0.848	1.31235e-41	1	MAP4
6.42877e-46	0.54911	0.778	0.615	1.37081e-41	1	RPRD1A
8.54084e-46	0.325666	0.992	0.975	1.82116e-41	1	RPS6KA3
9.51448e-46	0.63758	0.631	0.429	2.02877e-41	1	PIEZO1
1.00237e-45	0.665588	0.692	0.514	2.13735e-41	1	ETNK1
1.8622e-45	0.723852	0.456	0.259	3.97077e-41	1	ENSECAG00000030226
1.86646e-45	0.732228	0.57	0.368	3.97985e-41	1	ST14
3.69092e-45	1.24769	0.289	0.134	7.87016e-41	1	VAMP1
3.9874e-45	0.642585	0.673	0.471	8.50233e-41	1	NDUFAF6
4.05267e-45	0.284259	0.997	0.977	8.6415e-41	1	VAMP8
4.75714e-45	0.685128	0.629	0.444	1.01437e-40	1	MFAP3
6.20223e-45	1.10497	0.336	0.171	1.3225e-40	1	PPP1R13B
6.75647e-45	0.908888	0.408	0.224	1.44068e-40	1	HEATR6
8.20137e-45	0.332796	0.862	0.634	1.74878e-40	1	ENSECAG00000019932
9.60659e-45	0.421556	0.938	0.839	2.04841e-40	1	RELCH
9.9476e-45	0.57678	0.725	0.528	2.12113e-40	1	CDK19
1.13456e-44	0.794483	0.505	0.315	2.41923e-40	1	FAM98B
1.3606e-44	0.41428	0.858	0.678	2.9012e-40	1	CD63
1.68261e-44	0.740727	0.377	0.193	3.58783e-40	1	SMC2
1.72735e-44	0.728941	0.546	0.347	3.68322e-40	1	ENSECAG00000038623
2.8934e-44	0.175823	1	1	6.16959e-40	1	ENSECAG00000050568
3.45205e-44	0.487433	0.926	0.863	7.36081e-40	1	DYRK1A
5.11049e-44	0.583735	0.683	0.484	1.08971e-39	1	PINX1
6.17191e-44	1.00357	0.354	0.184	1.31604e-39	1	FAM53C
6.54996e-44	0.459144	0.849	0.738	1.39665e-39	1	HACD2
8.03321e-44	0.850285	0.454	0.27	1.71292e-39	1	KLHDC3
8.17914e-44	0.633252	0.707	0.542	1.74404e-39	1	CSNK2A2
1.05635e-43	0.651422	0.596	0.39	2.25246e-39	1	CHM
1.36969e-43	0.602387	0.759	0.585	2.92059e-39	1	HSD17B12
1.55304e-43	0.484151	0.9	0.787	3.31155e-39	1	AKIRIN2
3.83735e-43	0.601003	0.729	0.562	8.18237e-39	1	TEX261
4.62959e-43	0.497932	0.857	0.718	9.87167e-39	1	RFX7
5.25376e-43	0.271428	0.385	0.19	1.12026e-38	1	STMN1
5.5973e-43	1.44481	0.217	0.086	1.19351e-38	1	ENSECAG00000046396
6.4641e-43	0.866578	0.405	0.222	1.37834e-38	1	APLF
8.27114e-43	0.543934	0.797	0.63	1.76366e-38	1	RNH1
1.08445e-42	0.397814	0.924	0.819	2.31238e-38	1	PRKD3
1.48087e-42	0.830044	0.381	0.202	3.15765e-38	1	ACAD8
1.80387e-42	0.702323	0.608	0.424	3.84638e-38	1	ENSECAG00000060206
2.82246e-42	1.16644	0.266	0.12	6.01833e-38	1	ENSECAG00000033220
3.53703e-42	1.34934	0.207	0.079	7.54201e-38	1	C20H6orf52
3.92133e-42	0.430596	0.91	0.824	8.36146e-38	1	SPG11
4.09656e-42	0.103683	0.353	0.157	8.73509e-38	1	GNB5
6.99223e-42	0.380276	0.939	0.867	1.49095e-37	1	CNDP2
9.59768e-42	0.486534	0.84	0.701	2.04651e-37	1	UNC119
1.01408e-41	0.328858	0.997	0.855	2.16233e-37	1	PAK1
1.0932e-41	1.07496	0.264	0.117	2.33102e-37	1	RGS5
1.22718e-41	0.182588	1	1	2.61671e-37	1	RPL28
1.39815e-41	0.68214	0.585	0.398	2.98128e-37	1	PHF6
1.70242e-41	1.09616	0.273	0.124	3.63007e-37	1	MTMR10
2.64386e-41	0.903441	0.299	0.137	5.63751e-37	1	SLC66A3
3.21063e-41	0.711281	0.537	0.352	6.84603e-37	1	NSD2
3.54631e-41	1.359	0.224	0.093	7.56179e-37	1	TMEM144
6.97714e-41	0.389353	0.94	0.838	1.48773e-36	1	LAP3
8.39296e-41	0.420975	0.87	0.718	1.78963e-36	1	TUT4
1.15295e-40	0.607511	0.664	0.484	2.45843e-36	1	ENSECAG00000031664
1.63759e-40	0.308662	1	1	3.49183e-36	1	ENSECAG00000027699
1.68206e-40	0.340891	0.957	0.91	3.58667e-36	1	ENSECAG00000038584
2.24946e-40	0.831124	0.439	0.262	4.79652e-36	1	RMI1
2.29375e-40	0.528061	0.741	0.557	4.89097e-36	1	DOCK7
2.77099e-40	0.630022	0.641	0.466	5.90858e-36	1	SEPTIN12
3.1446e-40	0.225327	1	0.999	6.70524e-36	1	PTPRC
3.30634e-40	0.638034	0.619	0.433	7.05011e-36	1	AP3S2
3.54762e-40	1.42	0.2	0.077	7.56459e-36	1	TTLL7
4.08191e-40	0.198397	0.941	0.708	8.70387e-36	1	ENSECAG00000038313
4.49979e-40	0.726941	0.57	0.382	9.5949e-36	1	ENSECAG00000059404
5.88684e-40	0.986273	0.25	0.109	1.25525e-35	1	ENSECAG00000059469
7.4591e-40	0.335152	0.952	0.809	1.5905e-35	1	SEPTIN9
7.81382e-40	0.485892	0.75	0.572	1.66614e-35	1	BLVRA
8.39789e-40	0.681718	0.585	0.403	1.79068e-35	1	C14H5orf63
1.19753e-39	0.80514	0.473	0.296	2.55349e-35	1	TFCP2
1.32122e-39	0.407011	0.893	0.79	2.81723e-35	1	ENSECAG00000039282
3.82374e-39	1.11095	0.273	0.13	8.15335e-35	1	ENSECAG00000034960
3.88771e-39	0.670164	0.295	0.141	8.28976e-35	1	MCM3
4.0117e-39	0.903224	0.463	0.298	8.55415e-35	1	PHC2
4.61234e-39	0.709222	0.508	0.323	9.83488e-35	1	ENSECAG00000041115
6.7174e-39	1.24306	0.232	0.101	1.43235e-34	1	ZNF282
7.55962e-39	0.759146	0.356	0.19	1.61194e-34	1	MEI4
1.24504e-38	0.362603	0.901	0.787	2.65481e-34	1	SHTN1
1.36171e-38	0.343511	0.958	0.896	2.90357e-34	1	THOC2
1.7411e-38	0.461382	0.818	0.69	3.71255e-34	1	ENSECAG00000059561
2.16912e-38	0.549737	0.702	0.522	4.62521e-34	1	RPA3
3.19324e-38	0.286015	0.986	0.965	6.80894e-34	1	USP34
3.41553e-38	0.461906	0.823	0.669	7.28294e-34	1	ENSECAG00000050087
3.72536e-38	0.954788	0.344	0.183	7.94359e-34	1	RRN3
3.99945e-38	0.558256	0.688	0.515	8.52802e-34	1	SPOPL
4.0833e-38	0.357262	0.913	0.744	8.70682e-34	1	NPM3
4.66317e-38	1.18435	0.256	0.12	9.94329e-34	1	ENSECAG00000056222
6.85326e-38	0.642006	0.622	0.451	1.46132e-33	1	RAB1B
7.70618e-38	0.240297	0.875	0.697	1.64319e-33	1	ENSECAG00000059753
9.20293e-38	0.536789	0.753	0.581	1.96234e-33	1	TYMP
1.26632e-37	0.39769	0.892	0.776	2.70018e-33	1	RAP1GAP2
1.52586e-37	0.328675	0.879	0.769	3.25359e-33	1	GALNT10
1.74981e-37	0.123999	0.884	0.651	3.73113e-33	1	ENSECAG00000031322
2.97237e-37	0.291507	0.983	0.923	6.33798e-33	1	NOTCH4
3.12941e-37	1.09957	0.256	0.119	6.67284e-33	1	MANEAL
3.14574e-37	0.685764	0.551	0.368	6.70767e-33	1	RRP1B
4.20383e-37	1.23353	0.217	0.092	8.96382e-33	1	PLEKHA8
6.93672e-37	0.5721	0.676	0.492	1.47912e-32	1	ST3GAL3
7.51301e-37	0.791983	0.391	0.225	1.602e-32	1	E2F3
8.50481e-37	0.425637	0.817	0.663	1.81348e-32	1	PIAS2
9.52665e-37	0.70416	0.486	0.306	2.03137e-32	1	NTAQ1
1.02288e-36	1.00152	0.32	0.171	2.18109e-32	1	ENSECAG00000015753
1.27374e-36	0.242105	0.987	0.965	2.71599e-32	1	NPM1
1.42646e-36	1.17733	0.252	0.119	3.04163e-32	1	SGCA
1.59929e-36	0.609376	0.646	0.474	3.41017e-32	1	TM2D2
1.7686e-36	0.257161	0.997	0.978	3.77119e-32	1	BAZ1A
1.82028e-36	0.382091	0.9	0.777	3.88138e-32	1	ENSECAG00000031430
1.84426e-36	0.361065	0.928	0.838	3.93251e-32	1	GUK1
1.96669e-36	0.399183	0.905	0.796	4.19358e-32	1	SLC9A7
2.00642e-36	0.515177	0.675	0.517	4.27828e-32	1	CASP6
2.22208e-36	0.357319	0.898	0.783	4.73814e-32	1	SLA
2.5441e-36	0.488715	0.736	0.573	5.42478e-32	1	MGST2
3.73501e-36	0.38455	0.756	0.569	7.96417e-32	1	HECTD4
4.22796e-36	0.514317	0.622	0.438	9.01529e-32	1	IFNLR1
4.62639e-36	1.18439	0.215	0.092	9.86485e-32	1	CENPJ
6.78045e-36	0.275665	0.983	0.967	1.4458e-31	1	PAK2
7.47045e-36	0.754976	0.432	0.254	1.59292e-31	1	PATZ1
8.36208e-36	0.520635	0.697	0.528	1.78305e-31	1	PCBD2
9.40841e-36	0.663537	0.474	0.294	2.00616e-31	1	ISOC1
1.20899e-35	0.9239	0.343	0.19	2.57793e-31	1	CFL2
1.21211e-35	0.357131	0.338	0.165	2.58458e-31	1	PPT2
1.75808e-35	0.670117	0.549	0.382	3.74876e-31	1	PITPNA
1.86764e-35	0.353404	0.553	0.358	3.98237e-31	1	RAB33B
2.02564e-35	0.318862	0.415	0.253	4.31928e-31	1	CDK6
2.38709e-35	1.11376	0.209	0.088	5.08999e-31	1	RCBTB1
4.41317e-35	0.706381	0.443	0.271	9.4102e-31	1	MBIP
7.34953e-35	0.374045	0.901	0.809	1.56714e-30	1	PHF3
8.6811e-35	0.682021	0.524	0.351	1.85107e-30	1	MTHFS
9.48575e-35	0.59913	0.569	0.387	2.02265e-30	1	TBC1D10C
1.07218e-34	0.262185	0.996	0.948	2.28622e-30	1	UBL3
1.39553e-34	0.727207	0.514	0.339	2.97568e-30	1	NFYA
1.57352e-34	0.772632	0.432	0.266	3.35522e-30	1	LANCL1
1.98547e-34	0.110113	1	1	4.23361e-30	1	RPL34
2.17104e-34	0.474683	0.793	0.651	4.6293e-30	1	ENSECAG00000046760
3.35293e-34	1.16927	0.213	0.093	7.14946e-30	1	ENSECAG00000046766
3.43961e-34	0.772851	0.306	0.154	7.33429e-30	1	SLC41A3
3.54309e-34	1.083	0.217	0.095	7.55492e-30	1	FKTN
3.93554e-34	0.613231	0.555	0.376	8.39176e-30	1	MTMR1
4.31947e-34	0.727379	0.481	0.317	9.21042e-30	1	GEMIN8
4.33059e-34	0.634766	0.607	0.442	9.23412e-30	1	CENPP
5.25568e-34	0.146608	1	1	1.12067e-29	1	RPL18A
5.33467e-34	0.691088	0.498	0.327	1.13751e-29	1	TMEM134
5.87311e-34	0.454331	0.816	0.68	1.25232e-29	1	CCDC186
6.01353e-34	0.762855	0.345	0.188	1.28227e-29	1	ENSECAG00000023559
6.14848e-34	0.89036	0.264	0.128	1.31104e-29	1	LUZP1
6.38808e-34	0.930757	0.278	0.139	1.36213e-29	1	MPZL3
6.38965e-34	0.846745	0.342	0.194	1.36247e-29	1	RAB11FIP4
6.71319e-34	0.260898	0.992	0.968	1.43145e-29	1	ATP5PB
7.76635e-34	0.974006	0.227	0.105	1.65602e-29	1	CNTLN
1.61858e-33	0.771975	0.38	0.22	3.45131e-29	1	PIGH
1.75672e-33	1.11201	0.266	0.137	3.74586e-29	1	LMNTD1
2.03064e-33	0.411006	0.694	0.518	4.32993e-29	1	HAGH
2.24416e-33	0.306569	0.936	0.862	4.78523e-29	1	ENY2
2.90827e-33	0.431526	0.858	0.746	6.20131e-29	1	ARL2BP
3.12106e-33	0.75037	0.449	0.284	6.65503e-29	1	GAR1
3.24227e-33	0.520922	0.664	0.494	6.91349e-29	1	XPOT
5.82263e-33	0.511865	0.675	0.51	1.24156e-28	1	ENSECAG00000034339
5.83606e-33	1.11821	0.24	0.114	1.24442e-28	1	HSF5
8.97424e-33	0.422496	0.851	0.733	1.91358e-28	1	KPNA1
9.40357e-33	0.453159	0.83	0.708	2.00512e-28	1	GSPT1
1.15689e-32	0.15426	1	1	2.46683e-28	1	ENSECAG00000008928
1.40953e-32	1.06756	0.213	0.095	3.00554e-28	1	LYAR
1.42713e-32	0.341417	0.905	0.784	3.04306e-28	1	SEC14L1
1.50698e-32	1.02584	0.26	0.129	3.21333e-28	1	UPK3A
2.02072e-32	0.355368	0.845	0.724	4.30878e-28	1	PCMTD1
2.82599e-32	0.50947	0.321	0.165	6.02586e-28	1	B4GALT6
2.88917e-32	0.347488	1	1	6.16058e-28	1	ENSECAG00000027676
3.02327e-32	1.2224	0.209	0.095	6.44653e-28	1	IQCB1
3.67981e-32	0.45271	0.706	0.54	7.84645e-28	1	NKAP
4.15095e-32	1.00517	0.258	0.128	8.85108e-28	1	RNF26
4.35428e-32	0.646886	0.493	0.324	9.28463e-28	1	RCBTB2
4.38629e-32	0.984445	0.237	0.115	9.35289e-28	1	MIPOL1
5.17312e-32	0.394028	0.74	0.586	1.10306e-27	1	BDP1
7.16379e-32	0.83469	0.273	0.138	1.52754e-27	1	ZNF37A
8.24177e-32	0.315925	0.931	0.861	1.75739e-27	1	FUBP1
9.8514e-32	0.287022	0.98	0.939	2.10061e-27	1	SEPTIN6
9.99222e-32	0.436038	0.735	0.59	2.13064e-27	1	FBXO10
1.06552e-31	0.696567	0.428	0.266	2.27201e-27	1	B3GNT5
1.11241e-31	0.429484	0.797	0.663	2.37199e-27	1	UBE2E1
1.25759e-31	0.41996	0.797	0.673	2.68156e-27	1	CIR1
1.30137e-31	0.377888	0.773	0.605	2.77492e-27	1	DHCR24
1.80662e-31	0.793854	0.348	0.204	3.85225e-27	1	ENSECAG00000029564
2.22196e-31	0.906043	0.311	0.172	4.73788e-27	1	ENSECAG00000007838
2.31071e-31	0.373094	0.858	0.729	4.92712e-27	1	UBR5
2.39737e-31	0.487459	0.706	0.56	5.11192e-27	1	SDAD1
3.07444e-31	0.420949	0.808	0.685	6.55564e-27	1	HSPE1
3.38979e-31	0.177682	0.986	0.96	7.22805e-27	1	FANCD2
3.67347e-31	0.419973	0.504	0.317	7.83293e-27	1	LIN52
4.68769e-31	0.276459	0.96	0.922	9.99556e-27	1	SKP1
5.22933e-31	0.877865	0.315	0.174	1.11505e-26	1	PRMT6
6.14716e-31	0.132294	1	1	1.31076e-26	1	ENSECAG00000025080
6.85265e-31	0.839263	0.306	0.166	1.46119e-26	1	EXPH5
7.38266e-31	0.514324	0.305	0.163	1.57421e-26	1	CNNM2
7.85261e-31	0.758694	0.267	0.134	1.67441e-26	1	TSGA10
8.57512e-31	0.925925	0.27	0.14	1.82847e-26	1	IFRD2
8.64425e-31	0.742097	0.386	0.236	1.84321e-26	1	ERLIN2
1.01999e-30	0.876128	0.344	0.201	2.17491e-26	1	ZNF76
1.13115e-30	0.892609	0.289	0.156	2.41195e-26	1	PREPL
1.22488e-30	0.137665	1	0.999	2.61182e-26	1	DDX5
1.37339e-30	0.599266	0.556	0.397	2.92848e-26	1	MMP25
1.84899e-30	0.290015	0.974	0.941	3.94261e-26	1	PPP3R1
2.3823e-30	0.512357	0.614	0.446	5.07977e-26	1	NDUFAF2
2.71968e-30	0.497628	0.678	0.523	5.79918e-26	1	GARRE1
2.73249e-30	0.673445	0.428	0.269	5.8265e-26	1	PYCR2
2.92978e-30	0.300777	0.957	0.897	6.24717e-26	1	CDK2AP2
3.30924e-30	0.445407	0.796	0.66	7.0563e-26	1	COPG2
4.44745e-30	0.620151	0.555	0.392	9.48329e-26	1	IMPACT
5.41062e-30	0.455945	0.776	0.631	1.15371e-25	1	RNF111
9.22464e-30	0.440477	0.79	0.665	1.96697e-25	1	MRPL17
1.21499e-29	0.421499	0.607	0.438	2.59072e-25	1	TIFA
1.52704e-29	0.430572	0.773	0.65	3.2561e-25	1	UCHL3
1.8136e-29	0.326877	0.904	0.768	3.86713e-25	1	DPYSL2
1.81964e-29	0.382825	0.869	0.754	3.88002e-25	1	ENSECAG00000055008
2.87116e-29	0.732282	0.378	0.226	6.12218e-25	1	LNX2
3.55503e-29	0.495636	0.633	0.47	7.5804e-25	1	FBXW8
3.56258e-29	0.300517	0.938	0.871	7.5965e-25	1	PRICKLE4
4.67167e-29	1.08538	0.201	0.093	9.96139e-25	1	TUFT1
4.85701e-29	0.541385	0.618	0.468	1.03566e-24	1	ABCE1
5.9363e-29	0.324809	0.93	0.829	1.2658e-24	1	MYO1G
7.22102e-29	0.977299	0.228	0.113	1.53974e-24	1	ACY1
8.11286e-29	0.494043	0.477	0.313	1.7299e-24	1	GAS2L3
8.68769e-29	0.527948	0.564	0.394	1.85248e-24	1	SUZ12
8.87573e-29	0.215352	0.999	0.973	1.89257e-24	1	PTPN18
1.01536e-28	0.886356	0.282	0.153	2.16504e-24	1	ENSECAG00000047983
1.10963e-28	0.508618	0.674	0.523	2.36607e-24	1	ENSECAG00000049285
1.12648e-28	0.365737	0.83	0.718	2.402e-24	1	TRPC4AP
1.14094e-28	0.51675	0.637	0.483	2.43283e-24	1	PHKG2
1.39515e-28	0.757359	0.224	0.108	2.97487e-24	1	C1QB
2.63693e-28	0.359213	0.882	0.772	5.62273e-24	1	PPIH
2.77995e-28	0.432437	0.693	0.538	5.9277e-24	1	GLOD4
2.94729e-28	0.442633	0.69	0.546	6.2845e-24	1	MACO1
4.18798e-28	0.472174	0.513	0.346	8.93003e-24	1	ADAP2
4.44431e-28	0.269278	0.988	0.944	9.47659e-24	1	HNRNPR
4.61369e-28	0.439179	0.726	0.588	9.83777e-24	1	ZNF260
4.74594e-28	0.346442	0.703	0.523	1.01198e-23	1	ENSECAG00000050788
6.77677e-28	0.731671	0.369	0.225	1.44501e-23	1	HAAO
8.59603e-28	0.938758	0.203	0.096	1.83293e-23	1	ENSECAG00000040848
8.96815e-28	0.939645	0.27	0.147	1.91228e-23	1	LRRC57
9.46455e-28	0.914726	0.235	0.118	2.01813e-23	1	GID4
1.11797e-27	0.551253	0.537	0.381	2.38385e-23	1	COMMD2
1.13314e-27	0.641612	0.49	0.341	2.4162e-23	1	UBE3D
1.97448e-27	0.60513	0.469	0.317	4.21019e-23	1	CCDC171
2.44927e-27	0.377159	0.842	0.717	5.22258e-23	1	CDK2AP1
2.61871e-27	0.630751	0.481	0.33	5.58388e-23	1	CARNMT1
3.55583e-27	0.553318	0.52	0.363	7.5821e-23	1	YTHDC2
3.63064e-27	0.696242	0.293	0.165	7.74161e-23	1	SFXN1
3.70224e-27	0.900322	0.259	0.139	7.89428e-23	1	TYW5
4.23246e-27	0.839304	0.259	0.137	9.02487e-23	1	TPRG1L
4.39266e-27	0.428889	0.742	0.61	9.36647e-23	1	RNMT
5.79688e-27	0.461761	0.596	0.441	1.23607e-22	1	CNST
5.95541e-27	0.395342	0.737	0.576	1.26987e-22	1	ELOVL5
6.40619e-27	0.73179	0.357	0.22	1.36599e-22	1	CDKL5
8.62324e-27	0.479927	0.653	0.508	1.83873e-22	1	MRPL30
8.83318e-27	0.58027	0.493	0.344	1.8835e-22	1	SH3GL1
1.13321e-26	0.503775	0.431	0.275	2.41634e-22	1	MPPE1
1.36798e-26	0.4633	0.631	0.478	2.91694e-22	1	CUL5
1.87509e-26	0.672676	0.355	0.216	3.99826e-22	1	JAM3
2.22453e-26	0.823836	0.33	0.202	4.74338e-22	1	ENSECAG00000036115
2.39144e-26	0.225826	0.778	0.609	5.09928e-22	1	TRIM44
3.42026e-26	0.503743	0.547	0.385	7.29303e-22	1	RYK
5.27142e-26	0.710694	0.423	0.286	1.12402e-21	1	ENSECAG00000048983
9.20047e-26	0.413337	0.737	0.593	1.96182e-21	1	HSPH1
9.323e-26	0.680226	0.359	0.222	1.98794e-21	1	HR
1.12789e-25	0.444127	0.695	0.541	2.405e-21	1	CBX6
1.39061e-25	0.482521	0.665	0.532	2.96521e-21	1	UBA3
1.52872e-25	0.425751	0.572	0.409	3.2597e-21	1	GK5
1.80919e-25	0.636202	0.356	0.22	3.85773e-21	1	CRYBG3
2.20808e-25	0.474133	0.519	0.358	4.70828e-21	1	SEC23A
2.3846e-25	0.270285	0.92	0.856	5.08469e-21	1	TAPBP
2.57059e-25	0.21518	0.996	0.975	5.48127e-21	1	ATP5F1C
2.64109e-25	0.621693	0.428	0.284	5.6316e-21	1	ATPAF2
2.74076e-25	0.757439	0.28	0.157	5.84413e-21	1	CYSLTR2
2.88355e-25	0.657264	0.382	0.24	6.14859e-21	1	NTPCR
2.89718e-25	0.65408	0.382	0.241	6.17766e-21	1	NIPSNAP3B
3.05848e-25	0.547878	0.498	0.347	6.52159e-21	1	HPS5
3.08754e-25	0.5319	0.578	0.429	6.58357e-21	1	OSBPL11
3.12942e-25	0.118937	0.359	0.198	6.67285e-21	1	TLR9
3.18736e-25	0.514003	0.526	0.368	6.79642e-21	1	TIRAP
3.85052e-25	0.531513	0.478	0.327	8.21047e-21	1	AFG2A
3.96888e-25	0.556648	0.522	0.376	8.46284e-21	1	ENSECAG00000045220
3.98373e-25	0.283294	0.84	0.724	8.49451e-21	1	ENSECAG00000029156
4.95824e-25	0.110283	0.393	0.24	1.05724e-20	1	TANC2
5.35232e-25	0.588107	0.401	0.259	1.14128e-20	1	LRRCC1
6.1163e-25	0.268912	0.679	0.51	1.30418e-20	1	SFT2D2
6.37425e-25	0.434697	0.651	0.497	1.35918e-20	1	STARD4
7.56052e-25	0.807261	0.274	0.155	1.61213e-20	1	ENSECAG00000043215
8.66816e-25	0.34092	0.887	0.804	1.84831e-20	1	CALM3
8.92556e-25	0.173695	0.991	0.966	1.9032e-20	1	COP1
1.1242e-24	0.456406	0.59	0.436	2.39714e-20	1	INTS6L
1.20136e-24	0.505932	0.473	0.322	2.56166e-20	1	ULK4
1.2441e-24	0.343816	0.906	0.799	2.6528e-20	1	ALDH3A2
1.72133e-24	0.388396	0.718	0.566	3.6704e-20	1	UBE2L6
1.73588e-24	0.339843	0.831	0.711	3.70141e-20	1	SEPTIN1
1.87043e-24	0.755896	0.239	0.127	3.98831e-20	1	ENSECAG00000053946
1.92153e-24	0.313162	0.889	0.802	4.09728e-20	1	CUL3
1.92777e-24	0.374935	0.795	0.677	4.11058e-20	1	MAMDC4
1.92908e-24	0.274343	0.967	0.939	4.11338e-20	1	SETD2
2.0512e-24	0.241576	0.943	0.871	4.37377e-20	1	CEP128
2.16802e-24	0.561868	0.434	0.288	4.62288e-20	1	TMEM199
3.22036e-24	0.635223	0.356	0.22	6.86678e-20	1	MDC1
3.60776e-24	0.454826	0.661	0.526	7.69282e-20	1	REELD1
3.65299e-24	0.222995	0.968	0.897	7.78927e-20	1	SLC39A10
6.06805e-24	0.551748	0.421	0.275	1.29389e-19	1	GLI4
7.83617e-24	0.626137	0.311	0.185	1.67091e-19	1	GABRA3
8.62369e-24	0.43073	0.592	0.444	1.83883e-19	1	FANCC
8.80803e-24	0.478986	0.58	0.431	1.87814e-19	1	QNG1
9.89139e-24	0.327787	0.841	0.746	2.10914e-19	1	PSMD14
1.02034e-23	0.480347	0.413	0.266	2.17568e-19	1	AHCYL2
1.17776e-23	0.436822	0.613	0.47	2.51134e-19	1	TRIM13
1.56211e-23	0.345955	0.801	0.696	3.33088e-19	1	CNOT8
1.57277e-23	0.829977	0.249	0.138	3.35362e-19	1	C9orf40
1.95206e-23	0.296261	0.651	0.49	4.16238e-19	1	MSRB3
2.04562e-23	0.332994	0.794	0.662	4.36188e-19	1	ODC1
2.37046e-23	0.906681	0.229	0.126	5.05453e-19	1	HSCB
2.72169e-23	0.783448	0.264	0.15	5.80345e-19	1	GTF2E1
3.02304e-23	0.848589	0.209	0.108	6.44602e-19	1	JADE2
3.09659e-23	0.325517	0.78	0.656	6.60287e-19	1	SRPK1
3.3028e-23	0.123657	1	1	7.04256e-19	1	H3-3B
3.40113e-23	0.345264	0.815	0.679	7.25224e-19	1	DBN1
3.5225e-23	0.197561	0.942	0.869	7.51102e-19	1	NGLY1
3.96609e-23	0.672429	0.253	0.137	8.4569e-19	1	RRAS2
4.1417e-23	0.483442	0.499	0.351	8.83136e-19	1	METTL15
4.17085e-23	0.523996	0.37	0.235	8.8935e-19	1	SCAI
4.47659e-23	0.561696	0.495	0.358	9.54544e-19	1	TPCN1
5.16309e-23	0.295626	0.858	0.749	1.10093e-18	1	TOR1AIP1
5.59089e-23	0.271645	0.925	0.846	1.19215e-18	1	LAMTOR2
5.87654e-23	0.333733	0.722	0.575	1.25305e-18	1	CYFIP1
6.06831e-23	0.347333	0.805	0.69	1.29395e-18	1	KIF2A
6.33071e-23	0.558432	0.525	0.387	1.3499e-18	1	EXOSC7
6.87267e-23	0.102966	0.978	0.943	1.46546e-18	1	RUNX1
7.6472e-23	0.643023	0.381	0.249	1.63061e-18	1	SUGP2
8.16789e-23	0.571402	0.463	0.322	1.74164e-18	1	KIAA1191
9.18657e-23	0.492657	0.561	0.418	1.95885e-18	1	MRPL13
9.18893e-23	0.551214	0.36	0.226	1.95936e-18	1	RCCD1
1.13499e-22	0.56406	0.566	0.438	2.42014e-18	1	URGCP
1.28257e-22	0.497611	0.569	0.425	2.73483e-18	1	CHP1
1.45317e-22	0.551103	0.469	0.33	3.0986e-18	1	RGL2
1.68067e-22	0.292303	0.897	0.823	3.58369e-18	1	PTPRA
1.79083e-22	0.343013	0.717	0.582	3.81858e-18	1	IL6ST
1.82772e-22	0.715707	0.288	0.172	3.89725e-18	1	UXS1
3.05225e-22	0.320173	0.857	0.766	6.50831e-18	1	XRN2
4.41296e-22	0.76863	0.266	0.153	9.40975e-18	1	PANK1
4.86375e-22	0.102131	1	1	1.0371e-17	1	RPL15
5.80841e-22	0.226427	0.978	0.862	1.23853e-17	1	TGFBI
6.15255e-22	0.382232	0.439	0.293	1.31191e-17	1	PRKAR1B
6.66474e-22	0.36636	0.364	0.23	1.42112e-17	1	GLIPR1L2
6.84914e-22	0.397488	0.637	0.508	1.46044e-17	1	ILKAP
7.57366e-22	0.573852	0.403	0.268	1.61493e-17	1	DESI1
7.8278e-22	0.40577	0.597	0.452	1.66912e-17	1	KIF13B
8.12572e-22	0.294713	0.808	0.655	1.73265e-17	1	SMIM4
8.7741e-22	0.546888	0.218	0.114	1.8709e-17	1	SPATA13
9.33568e-22	0.526722	0.473	0.341	1.99065e-17	1	DTX2
9.4901e-22	0.525243	0.496	0.36	2.02357e-17	1	DGUOK
9.72754e-22	0.586643	0.445	0.317	2.0742e-17	1	RFX5
9.73696e-22	0.412687	0.716	0.594	2.07621e-17	1	SYNJ1
9.98452e-22	0.570879	0.449	0.32	2.129e-17	1	XPO5
1.05462e-21	0.949539	0.221	0.123	2.24876e-17	1	CLDN7
1.06101e-21	0.157725	0.6	0.432	2.26239e-17	1	GLO1
1.25972e-21	0.367344	0.734	0.618	2.68609e-17	1	CIAO2B
1.31925e-21	0.451237	0.611	0.473	2.81305e-17	1	SUMF1
1.35763e-21	0.85837	0.233	0.131	2.89487e-17	1	BMPR1A
1.3584e-21	0.525537	0.42	0.285	2.89652e-17	1	NADK2
1.50349e-21	0.78942	0.282	0.172	3.2059e-17	1	RRS1
1.54049e-21	0.497217	0.499	0.356	3.28478e-17	1	C1orf43
1.65949e-21	0.950588	0.203	0.108	3.53853e-17	1	ENSECAG00000059928
1.84019e-21	0.332827	0.85	0.763	3.92383e-17	1	RBM8A
3.24875e-21	0.446602	0.498	0.351	6.92731e-17	1	ENSECAG00000043111
3.60668e-21	0.236867	0.98	0.964	7.69053e-17	1	ABI1
3.63461e-21	0.202068	0.983	0.961	7.75008e-17	1	C20H6orf62
4.25875e-21	0.272758	0.906	0.843	9.08093e-17	1	CDYL
4.55375e-21	0.442491	0.539	0.395	9.70996e-17	1	EEFSEC
4.84152e-21	0.116657	1	1	1.03236e-16	1	RPL8
5.30851e-21	0.703214	0.291	0.179	1.13193e-16	1	PKD2
7.84444e-21	0.875438	0.211	0.115	1.67267e-16	1	TAF6L
8.26541e-21	0.391297	0.677	0.543	1.76243e-16	1	ENSECAG00000033009
8.79003e-21	0.624479	0.39	0.269	1.8743e-16	1	FHOD1
9.00931e-21	0.570991	0.394	0.266	1.92105e-16	1	ADI1
1.09834e-20	0.659338	0.298	0.183	2.34199e-16	1	SDHAF3
1.24637e-20	0.37653	0.709	0.578	2.65763e-16	1	NBAS
1.50058e-20	0.240861	0.934	0.853	3.19969e-16	1	RERE
1.73819e-20	0.169102	0.994	0.989	3.70634e-16	1	SERBP1
1.89564e-20	0.384002	0.68	0.55	4.04208e-16	1	ENSECAG00000037215
2.09274e-20	0.349933	0.835	0.762	4.46236e-16	1	ST8SIA4
2.14661e-20	0.27516	0.888	0.795	4.57721e-16	1	SMURF2
2.21505e-20	0.396945	0.704	0.588	4.72314e-16	1	ATL3
2.38889e-20	0.447534	0.487	0.35	5.09382e-16	1	MPRIP
2.62389e-20	0.350829	0.68	0.542	5.59491e-16	1	CSTF3
2.96732e-20	0.18314	0.992	0.976	6.32721e-16	1	SRSF9
4.01017e-20	0.690176	0.205	0.111	8.55088e-16	1	CD80
6.68543e-20	0.358102	0.677	0.536	1.42553e-15	1	SPAG1
7.3164e-20	0.457948	0.509	0.369	1.56008e-15	1	PSMG3
7.41867e-20	0.358068	0.737	0.621	1.58188e-15	1	MRPS25
8.33918e-20	0.287553	0.866	0.756	1.77816e-15	1	LARP7
9.38303e-20	0.840324	0.205	0.113	2.00074e-15	1	MAPK10
9.58294e-20	0.320689	0.817	0.703	2.04337e-15	1	ATOSA
9.86318e-20	0.65922	0.302	0.192	2.10313e-15	1	MEX3C
9.87454e-20	0.709393	0.231	0.13	2.10555e-15	1	ENSECAG00000049072
1.12085e-19	0.291708	0.789	0.656	2.38998e-15	1	ACBD6
1.29166e-19	0.362777	0.671	0.554	2.7542e-15	1	ENSECAG00000051675
1.3699e-19	0.473411	0.445	0.313	2.92104e-15	1	PIGB
1.44455e-19	0.557933	0.398	0.273	3.08022e-15	1	TRAPPC4
1.5136e-19	0.48901	0.445	0.312	3.22745e-15	1	MRTO4
1.65731e-19	0.710041	0.264	0.161	3.53389e-15	1	YBEY
1.73864e-19	0.480979	0.324	0.205	3.70729e-15	1	GUCY1A1
1.76489e-19	0.161124	0.998	0.988	3.76327e-15	1	EEF1D
1.92271e-19	0.285852	0.861	0.788	4.0998e-15	1	METAP2
2.02e-19	0.388711	0.675	0.543	4.30724e-15	1	SLC12A9
2.08547e-19	0.751764	0.237	0.137	4.44686e-15	1	ERCC6
2.13798e-19	0.254658	0.935	0.859	4.55881e-15	1	MFSD14B
2.56269e-19	0.487519	0.501	0.373	5.46443e-15	1	EXOSC4
2.82241e-19	0.127144	1	0.999	6.01822e-15	1	RPS16
2.91222e-19	0.304852	0.86	0.757	6.20972e-15	1	ZC3H7A
3.13681e-19	0.706166	0.251	0.15	6.68862e-15	1	GRK4
3.41706e-19	0.644365	0.305	0.194	7.28619e-15	1	TAMM41
3.87572e-19	0.300694	0.842	0.748	8.2642e-15	1	CBFB
3.90172e-19	0.315704	0.745	0.618	8.31963e-15	1	EHBP1
4.27753e-19	0.498017	0.433	0.303	9.12097e-15	1	TAF1D
4.3281e-19	0.814586	0.223	0.127	9.22881e-15	1	ENSECAG00000019687
4.53637e-19	0.463512	0.533	0.403	9.6729e-15	1	DCUN1D5
4.96792e-19	0.436612	0.545	0.414	1.05931e-14	1	ILF2
5.93057e-19	0.318954	0.774	0.683	1.26458e-14	1	DPY30
7.03634e-19	0.7249	0.234	0.138	1.50036e-14	1	ENSECAG00000048099
7.74491e-19	0.370297	0.738	0.641	1.65145e-14	1	CDC14A
9.24364e-19	0.253162	0.899	0.802	1.97102e-14	1	BLOC1S1
1.20717e-18	0.178705	0.991	0.957	2.57406e-14	1	IQCN
1.36879e-18	0.368687	0.711	0.596	2.91866e-14	1	APIP
1.39152e-18	0.373797	0.595	0.462	2.96714e-14	1	OSCAR
1.39191e-18	0.235201	0.89	0.838	2.96796e-14	1	RSRC2
1.40777e-18	0.809576	0.203	0.113	3.00178e-14	1	TMA16
1.60521e-18	0.77424	0.227	0.132	3.42279e-14	1	TMEM69
1.67969e-18	0.580849	0.313	0.204	3.5816e-14	1	IFT74
1.70141e-18	0.198792	0.96	0.911	3.62792e-14	1	CBFA2T3
1.77399e-18	0.371387	0.666	0.543	3.78268e-14	1	SAMD8
1.86194e-18	0.74799	0.218	0.124	3.97021e-14	1	ENSECAG00000049663
2.40682e-18	0.421548	0.236	0.134	5.13207e-14	1	ENSECAG00000048855
2.46163e-18	0.403771	0.653	0.526	5.24893e-14	1	RALGAPB
3.31053e-18	0.424637	0.601	0.471	7.05904e-14	1	ARL6IP4
3.93526e-18	0.540167	0.417	0.296	8.39115e-14	1	ZFYVE26
4.07348e-18	0.765729	0.239	0.142	8.68588e-14	1	VPS18
5.20014e-18	0.565483	0.33	0.215	1.10883e-13	1	ALDH18A1
6.69748e-18	0.148295	0.998	0.995	1.4281e-13	1	ANKRD12
7.95293e-18	0.399887	0.583	0.45	1.6958e-13	1	ENSECAG00000021086
8.06513e-18	0.571991	0.271	0.167	1.71973e-13	1	C7H19orf38
8.96384e-18	0.536216	0.271	0.167	1.91136e-13	1	NBDY
1.01323e-17	0.441492	0.477	0.341	2.16052e-13	1	FAM210B
1.13141e-17	0.745456	0.249	0.155	2.41251e-13	1	PAQR3
1.30043e-17	0.277869	0.798	0.686	2.77291e-13	1	APPL1
1.30685e-17	0.411226	0.58	0.448	2.7866e-13	1	DIABLO
1.53635e-17	0.638892	0.258	0.159	3.27596e-13	1	ENSECAG00000050266
1.63964e-17	0.686754	0.259	0.161	3.49621e-13	1	GINS1
1.8668e-17	0.289656	0.839	0.748	3.98057e-13	1	HP1BP3
1.90779e-17	0.315241	0.748	0.653	4.06799e-13	1	DCAF7
2.05308e-17	0.338142	0.659	0.513	4.37779e-13	1	CRYL1
2.57397e-17	0.727047	0.382	0.277	5.48847e-13	1	RGS2
2.58149e-17	0.319183	0.748	0.657	5.50451e-13	1	ENSECAG00000058528
2.87415e-17	0.476396	0.458	0.338	6.12855e-13	1	ZNF106
2.94627e-17	0.68851	0.301	0.2	6.28233e-13	1	AMER1
3.21177e-17	0.711591	0.219	0.128	6.84845e-13	1	ETFBKMT
3.27487e-17	0.44771	0.302	0.19	6.983e-13	1	C23H9orf85
3.43947e-17	0.329275	0.699	0.595	7.33398e-13	1	C2H4orf3
3.48121e-17	0.561423	0.31	0.203	7.42297e-13	1	SETD7
3.70146e-17	0.211863	0.96	0.92	7.89263e-13	1	PRKAG2
3.80877e-17	0.137653	1	1	8.12144e-13	1	RPS2
4.02606e-17	0.287795	0.845	0.75	8.58477e-13	1	PSMA5
6.01954e-17	0.405426	0.473	0.349	1.28355e-12	1	USP37
6.03052e-17	0.216938	0.947	0.903	1.28589e-12	1	EDF1
6.58842e-17	0.470501	0.445	0.323	1.40485e-12	1	RRAGD
6.74788e-17	0.285725	0.602	0.467	1.43885e-12	1	CCND1
7.11932e-17	0.377404	0.586	0.466	1.51805e-12	1	NFYC
7.84701e-17	0.533501	0.336	0.225	1.67322e-12	1	TARBP2
7.98533e-17	0.292476	0.758	0.643	1.70271e-12	1	CWF19L2
9.12913e-17	0.306975	0.852	0.765	1.9466e-12	1	EIF1AX
9.36324e-17	0.162445	0.934	0.755	1.99652e-12	1	LPAR6
1.06823e-16	0.30175	0.764	0.667	2.27778e-12	1	SRSF10
1.10406e-16	0.193854	0.952	0.921	2.35419e-12	1	ATRX
1.14243e-16	0.4089	0.632	0.519	2.43601e-12	1	CPSF3
1.19889e-16	0.441126	0.467	0.339	2.5564e-12	1	ZNHIT3
1.44317e-16	0.25602	0.883	0.805	3.07728e-12	1	SNRNP200
1.48106e-16	0.365545	0.602	0.477	3.15806e-12	1	ENSECAG00000022459
1.71974e-16	0.574447	0.276	0.175	3.667e-12	1	CTNS
2.06411e-16	0.361608	0.605	0.478	4.40129e-12	1	RBM41
2.13843e-16	0.563813	0.347	0.237	4.55978e-12	1	TUBA8
2.17968e-16	0.265061	0.78	0.664	4.64773e-12	1	VPS41
2.48773e-16	0.295366	0.705	0.584	5.30458e-12	1	AMFR
2.9046e-16	0.451081	0.44	0.318	6.19349e-12	1	ENSECAG00000001832
2.95427e-16	0.514582	0.372	0.259	6.2994e-12	1	NOLC1
2.9561e-16	0.687091	0.232	0.142	6.3033e-12	1	TMEM161A
3.26766e-16	0.192585	0.847	0.731	6.96763e-12	1	MAP4K5
3.43126e-16	0.424831	0.439	0.314	7.31648e-12	1	C8H18orf21
3.45625e-16	0.572151	0.303	0.203	7.36977e-12	1	PIBF1
3.60203e-16	0.626507	0.23	0.141	7.68062e-12	1	ENSECAG00000047800
3.77696e-16	0.339975	0.638	0.523	8.05362e-12	1	GNA12
3.98299e-16	0.469059	0.347	0.233	8.49294e-12	1	ZNF580
4.70209e-16	0.557438	0.311	0.207	1.00263e-11	1	MANSC1
4.8595e-16	0.752566	0.215	0.13	1.03619e-11	1	SELENON
5.58543e-16	0.450642	0.378	0.267	1.19098e-11	1	TDRD7
5.70308e-16	0.51389	0.31	0.207	1.21607e-11	1	ARHGAP32
5.78999e-16	0.488897	0.383	0.267	1.2346e-11	1	CMTR1
6.01224e-16	0.4876	0.423	0.312	1.28199e-11	1	MEST
6.18796e-16	0.374642	0.506	0.38	1.31946e-11	1	CEMIP2
6.52184e-16	0.497245	0.437	0.323	1.39065e-11	1	NPEPL1
6.87296e-16	0.242299	0.883	0.805	1.46552e-11	1	ARL2
7.25102e-16	0.397262	0.503	0.389	1.54614e-11	1	MYLIP
7.53313e-16	0.655135	0.238	0.148	1.60629e-11	1	AMZ2
8.11738e-16	0.449556	0.364	0.25	1.73087e-11	1	MLH3
8.1735e-16	0.578144	0.277	0.18	1.74283e-11	1	P2RX4
8.52962e-16	0.120934	0.993	0.966	1.81877e-11	1	UBE2E2
9.30554e-16	0.638537	0.253	0.159	1.98422e-11	1	WRAP73
1.0102e-15	0.197724	0.676	0.545	2.15405e-11	1	PSMF1
1.06683e-15	0.480453	0.398	0.281	2.2748e-11	1	ENSECAG00000010440
1.11416e-15	0.564835	0.269	0.175	2.37571e-11	1	SUGCT
1.12823e-15	0.27263	0.8	0.709	2.40572e-11	1	ZZZ3
1.34535e-15	0.30602	0.769	0.655	2.86869e-11	1	GABPB1
1.4087e-15	0.501108	0.383	0.277	3.00377e-11	1	WDR12
1.42661e-15	0.203505	0.981	0.96	3.04197e-11	1	AKT3
1.53485e-15	0.609923	0.224	0.136	3.27276e-11	1	PRKCI
1.85989e-15	0.29636	0.458	0.327	3.96584e-11	1	PCNA
1.86619e-15	0.263733	0.88	0.804	3.97927e-11	1	TUBB-1
2.1186e-15	0.476133	0.391	0.278	4.51748e-11	1	NAE1
2.13943e-15	0.146401	0.919	0.803	4.5619e-11	1	ATP1B3
2.37632e-15	0.598709	0.258	0.167	5.06704e-11	1	WDR75
2.45001e-15	0.394225	0.363	0.25	5.22416e-11	1	PAPOLG
2.55921e-15	0.328337	0.594	0.473	5.457e-11	1	SOCS5
2.6257e-15	0.271631	0.715	0.619	5.59879e-11	1	AVEN
2.86753e-15	0.475493	0.4	0.289	6.11443e-11	1	ELP3
3.00769e-15	0.213021	0.993	0.819	6.41329e-11	1	CFP
3.05256e-15	0.221804	0.787	0.688	6.50898e-11	1	CDC27
3.18919e-15	0.356356	0.593	0.476	6.80031e-11	1	SEH1L
3.36055e-15	0.54483	0.312	0.211	7.1657e-11	1	COG8
3.72484e-15	0.51993	0.41	0.301	7.94247e-11	1	COQ8A
4.00875e-15	0.502397	0.29	0.192	8.54786e-11	1	ENSECAG00000046044
4.32195e-15	0.135855	0.763	0.643	9.2157e-11	1	ENSECAG00000010978
4.44261e-15	0.377066	0.568	0.448	9.47299e-11	1	PLEKHA3
4.50068e-15	0.191225	0.955	0.909	9.5968e-11	1	ERP29
4.69201e-15	0.685662	0.222	0.138	1.00048e-10	1	TMEM47
5.08845e-15	0.327502	0.61	0.492	1.08501e-10	1	DKC1
5.86589e-15	0.212838	0.934	0.886	1.25078e-10	1	NUP188
6.50136e-15	0.348885	0.541	0.417	1.38628e-10	1	IMMP1L
8.17394e-15	0.644517	0.242	0.156	1.74293e-10	1	SMG5
8.3454e-15	0.417972	0.524	0.414	1.77949e-10	1	NUDT18
8.49414e-15	0.42066	0.491	0.376	1.81121e-10	1	CNOT11
9.67313e-15	0.436398	0.515	0.406	2.0626e-10	1	ENSECAG00000044596
1.07997e-14	0.242423	0.808	0.718	2.30282e-10	1	PCCB
1.13708e-14	0.191616	0.958	0.911	2.42461e-10	1	EMC6
1.18338e-14	0.429041	0.426	0.314	2.52332e-10	1	TAF6
1.20499e-14	0.2426	0.766	0.658	2.56939e-10	1	ELP4
1.30194e-14	0.413365	0.508	0.397	2.77612e-10	1	DELE1
1.31943e-14	0.390281	0.479	0.362	2.81342e-10	1	LY9
1.42311e-14	0.377191	0.611	0.505	3.03449e-10	1	GADD45GIP1
1.57343e-14	0.230337	0.852	0.79	3.35502e-10	1	G3BP2
1.60124e-14	0.267944	0.607	0.48	3.41431e-10	1	B4GALT5
1.66351e-14	0.59771	0.259	0.17	3.5471e-10	1	PALB2
1.77795e-14	0.477403	0.3	0.203	3.79112e-10	1	CHRNA5
1.95429e-14	0.258809	0.469	0.353	4.16714e-10	1	TPK1
2.01895e-14	0.325134	0.694	0.596	4.30501e-10	1	CETN3
2.25429e-14	0.264875	0.856	0.772	4.80681e-10	1	UBR1
2.25904e-14	0.287177	0.694	0.579	4.81695e-10	1	LRP6
2.43907e-14	0.446479	0.331	0.227	5.20083e-10	1	CD5
2.52956e-14	0.612571	0.202	0.12	5.39379e-10	1	ENSECAG00000029594
2.70791e-14	0.644776	0.236	0.153	5.77407e-10	1	ENSECAG00000048950
2.72498e-14	0.437191	0.443	0.331	5.81047e-10	1	RAE1-1
2.76912e-14	0.313035	0.621	0.51	5.9046e-10	1	DIP2A
3.00405e-14	0.592464	0.264	0.175	6.40554e-10	1	SLC45A2
3.13586e-14	0.715006	0.579	0.516	6.68658e-10	1	ZMPSTE24
3.15885e-14	0.331399	0.372	0.259	6.73561e-10	1	MTR
3.27452e-14	0.478601	0.394	0.285	6.98226e-10	1	VCPIP1
3.35404e-14	0.237378	0.778	0.703	7.15182e-10	1	MED6
3.62335e-14	0.291261	0.745	0.645	7.72607e-10	1	DENR
3.91553e-14	0.348958	0.645	0.542	8.34907e-10	1	CHD1L
4.04763e-14	0.448706	0.416	0.302	8.63077e-10	1	TRIM26
4.09573e-14	0.274498	0.781	0.68	8.73333e-10	1	HNRNPA0
4.46235e-14	0.271944	0.859	0.786	9.51507e-10	1	SPAG9
4.65638e-14	0.195353	0.785	0.688	9.9288e-10	1	DCAF6
4.73037e-14	0.326194	0.694	0.592	1.00866e-09	1	VPS26C
5.25634e-14	0.363604	0.503	0.387	1.12081e-09	1	MAP3K4
5.73118e-14	0.375523	0.577	0.468	1.22206e-09	1	SLC35E3
5.818e-14	0.537811	0.301	0.206	1.24057e-09	1	ACVR1
5.99891e-14	0.441952	0.619	0.519	1.27915e-09	1	KLF2
6.33493e-14	0.505705	0.364	0.267	1.3508e-09	1	FBXO30
6.3591e-14	0.274367	0.84	0.783	1.35595e-09	1	RTF2
7.20843e-14	0.38307	0.346	0.239	1.53705e-09	1	ENSECAG00000046597
8.38081e-14	0.424108	0.416	0.308	1.78704e-09	1	RNF138
9.10137e-14	0.326528	0.528	0.409	1.94069e-09	1	ZCCHC2
9.46572e-14	0.542309	0.295	0.203	2.01838e-09	1	TRMO
9.57403e-14	0.409322	0.348	0.242	2.04147e-09	1	CDK5RAP2
1.01904e-13	0.414881	0.432	0.322	2.1729e-09	1	BTBD7
1.1763e-13	0.534709	0.321	0.228	2.50822e-09	1	BAG4
1.18608e-13	0.305539	0.677	0.575	2.52908e-09	1	COX20
1.21936e-13	0.302356	0.623	0.508	2.60005e-09	1	TXLNG
1.22227e-13	0.582641	0.288	0.199	2.60625e-09	1	B3GNTL1
1.36556e-13	0.489059	0.356	0.255	2.91179e-09	1	MRM2
1.37551e-13	0.193152	0.945	0.882	2.933e-09	1	NOTCH2
1.50183e-13	0.34499	0.569	0.454	3.20236e-09	1	TRIM59
1.55776e-13	0.593995	0.242	0.157	3.32161e-09	1	EXD2
1.58676e-13	0.351547	0.602	0.483	3.38345e-09	1	MKKS
1.64689e-13	0.497881	0.347	0.249	3.51167e-09	1	TMEM91
1.65127e-13	0.351115	0.586	0.479	3.521e-09	1	FYTTD1
1.65591e-13	0.243123	0.791	0.693	3.5309e-09	1	WASL
1.72073e-13	0.275499	0.759	0.666	3.6691e-09	1	FDX1
1.82083e-13	0.181618	0.683	0.561	3.88255e-09	1	VPS13A
1.88116e-13	0.310938	0.589	0.475	4.01119e-09	1	ACSS2
1.99671e-13	0.535903	0.267	0.179	4.25759e-09	1	LDAH
2.00866e-13	0.269609	0.742	0.622	4.28307e-09	1	RCAN3
2.067e-13	0.294529	0.732	0.627	4.40747e-09	1	BTF3L4
2.46183e-13	0.42086	0.433	0.327	5.24936e-09	1	VEZT
3.19247e-13	0.223973	0.876	0.806	6.80729e-09	1	SARS1
3.48495e-13	0.204263	0.883	0.805	7.43096e-09	1	DTNBP1
3.775e-13	0.416673	0.462	0.355	8.04943e-09	1	TNIP2
3.91024e-13	0.218576	0.849	0.759	8.3378e-09	1	FAR1
3.94071e-13	0.226573	0.882	0.796	8.40279e-09	1	SELENOH
3.97437e-13	0.320862	0.689	0.583	8.47454e-09	1	RANBP1
4.32426e-13	0.182539	0.921	0.835	9.22061e-09	1	ATP5MC1
4.776e-13	0.368469	0.555	0.439	1.01839e-08	1	ZDHHC12
5.15224e-13	0.26228	0.721	0.615	1.09861e-08	1	PSMC3
5.29386e-13	0.239022	0.775	0.681	1.12881e-08	1	VPS54
5.57605e-13	0.206539	0.916	0.866	1.18898e-08	1	DAZAP2
5.68211e-13	0.420043	0.38	0.273	1.2116e-08	1	SLC7A6OS
6.03784e-13	0.382422	0.558	0.454	1.28745e-08	1	NSMCE4A
6.13131e-13	0.498422	0.304	0.212	1.30738e-08	1	ENSECAG00000054670
6.35922e-13	0.288215	0.632	0.509	1.35598e-08	1	PDE8B
6.61046e-13	0.312125	0.619	0.508	1.40955e-08	1	TMEM243
6.65541e-13	0.572128	0.211	0.131	1.41913e-08	1	GPD1L
7.32369e-13	0.384525	0.483	0.379	1.56163e-08	1	MOB1B
7.91666e-13	0.331113	0.716	0.615	1.68807e-08	1	CSMD1
7.92478e-13	0.175224	0.87	0.783	1.6898e-08	1	NIBAN1
7.97343e-13	0.389187	0.435	0.323	1.70017e-08	1	ATMIN
9.18945e-13	0.407162	0.466	0.368	1.95947e-08	1	MT-ND6
9.38168e-13	0.357286	0.518	0.414	2.00046e-08	1	POLR2H
1.01208e-12	0.306073	0.707	0.616	2.15806e-08	1	MED30
1.05721e-12	0.193709	0.932	0.846	2.2543e-08	1	GNB4
1.09359e-12	0.10034	1	0.999	2.33186e-08	1	ARPC2
1.15842e-12	0.598919	0.262	0.179	2.47011e-08	1	HAUS2
1.18945e-12	0.298509	0.657	0.559	2.53626e-08	1	SIAH1
1.31303e-12	0.199662	0.947	0.902	2.79978e-08	1	SPPL3
1.33653e-12	0.556188	0.275	0.19	2.84987e-08	1	TEP1
1.36267e-12	0.211284	0.858	0.792	2.90562e-08	1	MRPL52
1.36757e-12	0.121078	0.994	0.988	2.91606e-08	1	KMT2E
1.38072e-12	0.484397	0.37	0.275	2.94411e-08	1	MTARC2
1.39187e-12	0.333775	0.594	0.488	2.96788e-08	1	STARD10
1.40837e-12	0.298963	0.596	0.484	3.00307e-08	1	AMD1
1.45507e-12	0.490038	0.214	0.136	3.10264e-08	1	DIAPH3
1.49863e-12	0.354788	0.57	0.474	3.19554e-08	1	ENSECAG00000011387
1.55089e-12	0.431392	0.37	0.272	3.30696e-08	1	ENSECAG00000007669
1.76679e-12	0.319615	0.621	0.51	3.76733e-08	1	CCDC124
1.80139e-12	0.351704	0.521	0.413	3.8411e-08	1	POP5
1.82898e-12	0.247095	0.626	0.511	3.89994e-08	1	SS18
1.96626e-12	0.490951	0.262	0.177	4.19265e-08	1	SHQ1
2.23383e-12	0.405641	0.354	0.256	4.7632e-08	1	DCLK2
2.34684e-12	0.341248	0.518	0.403	5.00416e-08	1	GFM2
2.35354e-12	0.173633	0.84	0.754	5.01845e-08	1	PHACTR4
2.56385e-12	0.501322	0.338	0.248	5.46689e-08	1	CUTC
2.60215e-12	0.471883	0.301	0.211	5.54856e-08	1	CRLS1
2.64879e-12	0.298849	0.593	0.49	5.64801e-08	1	TNPO3
2.69196e-12	0.482512	0.337	0.244	5.74006e-08	1	PELP1
2.76559e-12	0.24561	0.816	0.738	5.89707e-08	1	MKRN1
2.77596e-12	0.337227	0.491	0.379	5.91919e-08	1	ENTPD4
3.10855e-12	0.249807	0.719	0.623	6.62836e-08	1	CTDSPL2
3.20682e-12	0.289068	0.572	0.46	6.8379e-08	1	RAP2B
3.26923e-12	0.278189	0.684	0.582	6.97098e-08	1	NENF
3.27222e-12	0.209175	0.898	0.831	6.97734e-08	1	WNK1
3.28542e-12	0.43068	0.363	0.27	7.00551e-08	1	ENSECAG00000050506
3.65062e-12	0.436761	0.327	0.232	7.78422e-08	1	ENSECAG00000054796
3.85845e-12	0.507051	0.253	0.169	8.22738e-08	1	GART
4.11388e-12	0.368144	0.46	0.359	8.77203e-08	1	ACOT13
4.27543e-12	0.389155	0.439	0.34	9.1165e-08	1	ENSECAG00000021116
4.31437e-12	0.262272	0.717	0.611	9.19953e-08	1	HMGA1
4.84515e-12	0.447163	0.236	0.154	1.03313e-07	1	TESC
4.84636e-12	0.202287	0.8	0.688	1.03339e-07	1	STARD7
4.88244e-12	0.549204	0.242	0.16	1.04108e-07	1	PARP15
4.93023e-12	0.26118	0.57	0.457	1.05127e-07	1	EIF2B3
4.95438e-12	0.291398	0.654	0.56	1.05642e-07	1	WDR45B
4.98322e-12	0.297952	0.454	0.349	1.06257e-07	1	KIAA1328
4.99723e-12	0.180196	0.92	0.868	1.06556e-07	1	TRA2A
5.43394e-12	0.337316	0.259	0.172	1.15868e-07	1	MSH2
5.43603e-12	0.41097	0.299	0.208	1.15912e-07	1	SH3GLB2
5.44885e-12	0.265018	0.493	0.386	1.16186e-07	1	MBNL2
5.53605e-12	0.345968	0.523	0.415	1.18045e-07	1	MFSD3
5.68863e-12	0.315228	0.574	0.469	1.21299e-07	1	RRP36
5.77932e-12	0.229282	0.738	0.615	1.23232e-07	1	DPY19L3
5.85992e-12	0.20287	0.713	0.591	1.24951e-07	1	AUH
6.16396e-12	0.448435	0.292	0.203	1.31434e-07	1	MKRN2
6.19362e-12	0.583795	0.247	0.169	1.32066e-07	1	ARL3
6.58492e-12	0.225231	0.864	0.783	1.4041e-07	1	SSB
6.71813e-12	0.537658	0.246	0.165	1.43251e-07	1	BPGM
6.78844e-12	0.319873	0.487	0.376	1.4475e-07	1	GGPS1
7.12691e-12	0.257615	0.509	0.393	1.51967e-07	1	CHUK
7.34753e-12	0.454287	0.266	0.18	1.56671e-07	1	NHLRC3
7.41691e-12	0.545343	0.212	0.136	1.58151e-07	1	SEPSECS
8.91948e-12	0.276278	0.676	0.583	1.9019e-07	1	GNPDA1
9.1773e-12	0.562748	0.228	0.153	1.95688e-07	1	ENSECAG00000028173
9.92248e-12	0.561711	0.206	0.132	2.11577e-07	1	HS6ST1
1.03265e-11	0.322993	0.563	0.458	2.20191e-07	1	PHF12
1.03978e-11	0.485869	0.304	0.217	2.21713e-07	1	CD99L2
1.22755e-11	0.198675	0.811	0.718	2.61751e-07	1	TLK1
1.2646e-11	0.380269	0.452	0.358	2.6965e-07	1	ENSECAG00000049096
1.37428e-11	0.563837	0.247	0.17	2.93037e-07	1	RIOX2
1.47833e-11	0.30978	0.604	0.495	3.15224e-07	1	TMEM126A
1.63677e-11	0.218216	0.806	0.703	3.49009e-07	1	CSNK1G1
1.65088e-11	0.280712	0.334	0.233	3.52016e-07	1	UNKL
1.69285e-11	0.288571	0.557	0.444	3.60967e-07	1	AATF
1.95163e-11	0.551342	0.224	0.15	4.16146e-07	1	ENSECAG00000039540
1.99135e-11	0.456476	0.35	0.256	4.24615e-07	1	ELOVL1
2.03042e-11	0.205523	0.845	0.764	4.32946e-07	1	RALBP1
2.05583e-11	0.33622	0.431	0.324	4.38365e-07	1	VDAC3
2.08025e-11	0.269497	0.533	0.427	4.43572e-07	1	TNKS2
2.16093e-11	0.545227	0.229	0.154	4.60774e-07	1	ENSECAG00000006414
2.38961e-11	0.342664	0.452	0.349	5.09537e-07	1	ENSECAG00000052109
2.55429e-11	0.497259	0.209	0.134	5.44651e-07	1	PHLPP2
2.6805e-11	0.290872	0.489	0.385	5.71564e-07	1	PRMT3
3.06146e-11	0.20779	0.692	0.585	6.52795e-07	1	NFATC2
3.091e-11	0.27643	0.455	0.347	6.59093e-07	1	ENSECAG00000017324
3.15922e-11	0.387545	0.342	0.251	6.73641e-07	1	CPD
3.22675e-11	0.578224	0.219	0.147	6.88039e-07	1	TRIQK
3.28555e-11	0.221768	0.584	0.471	7.00577e-07	1	GCLC
3.9388e-11	0.43624	0.347	0.262	8.3987e-07	1	ENSECAG00000051748
4.01778e-11	0.441024	0.303	0.218	8.56712e-07	1	MTHFD1L
4.05218e-11	0.202783	0.798	0.717	8.64047e-07	1	HSPD1
4.47519e-11	0.296514	0.562	0.462	9.54245e-07	1	BORCS5
4.51556e-11	0.230797	0.729	0.61	9.62853e-07	1	PHF11
4.54169e-11	0.289538	0.561	0.446	9.68424e-07	1	ZCWPW1
5.00693e-11	0.334912	0.366	0.269	1.06763e-06	1	TMEM168
5.16705e-11	0.255351	0.742	0.65	1.10177e-06	1	SUCO
6.41012e-11	0.26003	0.421	0.323	1.36683e-06	1	NLRC5
6.46761e-11	0.377634	0.449	0.346	1.37909e-06	1	ENSECAG00000046887
6.49544e-11	0.4787	0.248	0.171	1.38502e-06	1	TCAIM
6.89028e-11	0.234254	0.734	0.646	1.46922e-06	1	GOLGA7
7.40646e-11	0.233437	0.66	0.55	1.57928e-06	1	ACACA
7.92905e-11	0.270161	0.541	0.431	1.69071e-06	1	CNOT9
8.8609e-11	0.349168	0.412	0.315	1.88941e-06	1	MTFR1
9.19807e-11	0.240261	0.843	0.795	1.96131e-06	1	TNPO1
9.20327e-11	0.536948	0.248	0.172	1.96241e-06	1	MMUT
9.28088e-11	0.296221	0.552	0.45	1.97896e-06	1	MYO5A
9.78949e-11	0.208896	0.785	0.686	2.08741e-06	1	MISP3
1.01713e-10	0.328072	0.454	0.353	2.16882e-06	1	SPATA1
1.01936e-10	0.426944	0.247	0.17	2.17358e-06	1	TMEM88
1.09043e-10	0.463915	0.303	0.223	2.32512e-06	1	NUP37
1.15726e-10	0.135188	0.952	0.89	2.46763e-06	1	DAPK1
1.21387e-10	0.531388	0.226	0.154	2.58834e-06	1	ENSECAG00000054404
1.21619e-10	0.279063	0.555	0.455	2.59328e-06	1	TANGO6
1.21936e-10	0.289411	0.442	0.337	2.60004e-06	1	CCDC167
1.23681e-10	0.384894	0.396	0.308	2.63725e-06	1	CAB39L
1.24324e-10	0.112686	1	0.995	2.65096e-06	1	ENSECAG00000043792
1.29622e-10	0.277133	0.603	0.498	2.76394e-06	1	EIF1B
1.32104e-10	0.466111	0.214	0.142	2.81686e-06	1	LYRM7
1.38179e-10	0.289153	0.367	0.269	2.94639e-06	1	FAM114A2
1.38653e-10	0.275491	0.588	0.48	2.95649e-06	1	NUDCD2
1.43493e-10	0.371354	0.414	0.318	3.0597e-06	1	TADA3
1.44999e-10	0.25879	0.681	0.591	3.09182e-06	1	DNM1L
1.45205e-10	0.375409	0.361	0.267	3.09621e-06	1	SPG21
1.55974e-10	0.200959	0.831	0.735	3.32582e-06	1	PHF10
1.57667e-10	0.237258	0.761	0.675	3.36194e-06	1	DCUN1D1
1.62499e-10	0.276192	0.514	0.41	3.46497e-06	1	SAE1
1.74052e-10	0.527426	0.233	0.16	3.71131e-06	1	TIGD2
1.8479e-10	0.36278	0.347	0.26	3.94028e-06	1	ATAD5
1.86817e-10	0.246644	0.717	0.627	3.9835e-06	1	DCTN2
1.91239e-10	0.170634	0.901	0.866	4.07778e-06	1	RNF187
2.12507e-10	0.1551	0.8	0.725	4.53129e-06	1	MBTD1
2.15566e-10	0.467184	0.288	0.207	4.59651e-06	1	NXT2
2.64124e-10	0.445697	0.217	0.148	5.63191e-06	1	PHKA1
2.67225e-10	0.370067	0.302	0.216	5.69804e-06	1	TMEM14A
2.7396e-10	0.324754	0.474	0.377	5.84166e-06	1	MTA2
2.7847e-10	0.500962	0.252	0.178	5.93782e-06	1	DECR2
2.79204e-10	0.269898	0.698	0.602	5.95347e-06	1	STRAP
2.88125e-10	0.261333	0.513	0.408	6.1437e-06	1	ATP13A3
3.04408e-10	0.138819	0.984	0.96	6.49089e-06	1	PABPN1
3.21586e-10	0.201301	0.529	0.429	6.85717e-06	1	SESN3
3.27876e-10	0.433956	0.335	0.251	6.99129e-06	1	RETREG2
3.63643e-10	0.505959	0.252	0.179	7.75396e-06	1	ZBTB6
3.67597e-10	0.319352	0.388	0.296	7.83827e-06	1	IPO8
3.7471e-10	0.247328	0.406	0.306	7.98993e-06	1	CILK1
3.84797e-10	0.182232	0.908	0.826	8.20502e-06	1	TWF2
4.17501e-10	0.104423	1	0.998	8.90237e-06	1	EEF1G
4.37585e-10	0.401954	0.315	0.234	9.33063e-06	1	RBM15B
5.08013e-10	0.537518	0.203	0.135	1.08324e-05	1	ENSECAG00000031692
5.74214e-10	0.336136	0.411	0.313	1.2244e-05	1	PNPLA6
5.82096e-10	0.312931	0.563	0.473	1.2412e-05	1	ATF1
5.91734e-10	0.318467	0.451	0.356	1.26175e-05	1	PAXBP1
6.00068e-10	0.304694	0.351	0.264	1.27953e-05	1	ACVR2A
6.24129e-10	0.375982	0.222	0.15	1.33083e-05	1	SORT1
6.2785e-10	0.195945	0.81	0.727	1.33876e-05	1	RWDD1
6.50691e-10	0.296532	0.577	0.479	1.38747e-05	1	NUDT2
6.87178e-10	0.424202	0.316	0.237	1.46527e-05	1	EZH1
7.02439e-10	0.245995	0.758	0.672	1.49781e-05	1	DDX21
7.07995e-10	0.201851	0.836	0.762	1.50966e-05	1	CMC1
7.34604e-10	0.155866	0.61	0.505	1.5664e-05	1	FBXO25
7.50209e-10	0.299889	0.615	0.529	1.59967e-05	1	HEATR3
7.80526e-10	0.287641	0.584	0.478	1.66432e-05	1	MTHFD1
8.41131e-10	0.205574	0.272	0.189	1.79354e-05	1	KIAA0586
9.04282e-10	0.268839	0.51	0.411	1.9282e-05	1	DNAJC10
9.10056e-10	0.352116	0.389	0.299	1.94051e-05	1	MRPL51
9.7864e-10	0.459803	0.224	0.152	2.08675e-05	1	PMS2
1.11716e-09	0.110455	0.998	0.979	2.38213e-05	1	RAB7A
1.12517e-09	0.160288	0.94	0.907	2.39919e-05	1	NDUFS5
1.12629e-09	0.230785	0.715	0.629	2.40158e-05	1	ROCK2
1.39871e-09	0.215999	0.56	0.463	2.98247e-05	1	NLK
1.52292e-09	0.390196	0.283	0.204	3.24733e-05	1	TOP3B
1.78781e-09	0.279487	0.383	0.291	3.81215e-05	1	LMBR1
1.91319e-09	0.393828	0.34	0.257	4.0795e-05	1	ACTL6A
1.95278e-09	0.393458	0.375	0.291	4.16391e-05	1	PAK1IP1
2.04861e-09	0.159227	0.918	0.854	4.36824e-05	1	NAGA
2.17373e-09	0.448745	0.278	0.203	4.63505e-05	1	HYI
2.20231e-09	0.294154	0.465	0.372	4.69598e-05	1	CKLF
2.20603e-09	0.209861	0.472	0.381	4.70391e-05	1	ID3
2.26849e-09	0.211226	0.82	0.754	4.83709e-05	1	BNIP2
2.31979e-09	0.139413	0.911	0.866	4.9465e-05	1	DEDD
2.338e-09	0.264801	0.554	0.458	4.98532e-05	1	DNAJC2
2.4013e-09	0.387865	0.226	0.156	5.12029e-05	1	C18H2orf76
2.52351e-09	0.417706	0.268	0.193	5.38088e-05	1	IQCG
2.59989e-09	0.314987	0.417	0.329	5.54375e-05	1	ACP2
2.63219e-09	0.381785	0.404	0.32	5.61263e-05	1	KLHL28
2.70896e-09	0.233457	0.586	0.48	5.77632e-05	1	YAF2
2.82655e-09	0.259098	0.724	0.64	6.02706e-05	1	RAB22A
2.91432e-09	0.238795	0.631	0.532	6.2142e-05	1	TBCB
3.10565e-09	0.217146	0.756	0.676	6.62218e-05	1	ENSECAG00000037409
3.23341e-09	0.202095	0.734	0.634	6.89459e-05	1	TBK1
3.45019e-09	0.175938	0.806	0.73	7.35683e-05	1	LSM3
3.49022e-09	0.268856	0.404	0.309	7.4422e-05	1	UBL4A
3.78296e-09	0.105764	0.789	0.656	8.0664e-05	1	TBXAS1
3.83341e-09	0.473092	0.244	0.173	8.17398e-05	1	RWDD3
3.93564e-09	0.302509	0.543	0.44	8.39197e-05	1	SLC5A11
3.99388e-09	0.443353	0.259	0.187	8.51615e-05	1	ENSECAG00000051898
4.10668e-09	0.321375	0.485	0.4	8.75667e-05	1	MRPL14
4.22168e-09	0.387624	0.29	0.215	9.00188e-05	1	ZUP1
4.26592e-09	0.169416	0.919	0.867	9.09622e-05	1	CSK
4.32015e-09	0.483318	0.206	0.141	9.21187e-05	1	RASGEF1B
4.33654e-09	0.280075	0.489	0.402	9.2468e-05	1	LPCAT3
4.50519e-09	0.223936	0.691	0.606	9.60642e-05	1	UBXN6
4.54369e-09	0.297128	0.427	0.334	9.68851e-05	1	ZDHHC3
4.83905e-09	0.242452	0.606	0.51	0.000103183	1	DCAF10
5.10116e-09	0.141824	0.939	0.904	0.000108772	1	PNN
5.49448e-09	0.391301	0.325	0.245	0.000117159	1	RSRP1
5.57313e-09	0.281875	0.27	0.196	0.000118836	1	RASSF8
5.60597e-09	0.235263	0.671	0.581	0.000119536	1	ACYP2
5.72697e-09	0.318655	0.414	0.324	0.000122116	1	ENSECAG00000029823
5.73801e-09	0.389345	0.281	0.206	0.000122352	1	CSKMT
6.19309e-09	0.480086	0.207	0.143	0.000132055	1	GNB1L
6.46506e-09	0.289954	0.47	0.373	0.000137854	1	GOSR2
6.69997e-09	0.178396	0.576	0.468	0.000142863	1	SNX10
7.06129e-09	0.354649	0.372	0.293	0.000150568	1	DSTN
7.09959e-09	0.288971	0.376	0.289	0.000151385	1	HDDC3
7.65842e-09	0.419438	0.248	0.182	0.000163301	1	KLF10
7.69938e-09	0.148241	0.931	0.859	0.000164174	1	JPT1
7.8547e-09	0.50378	0.212	0.147	0.000167486	1	PGAP2
7.93367e-09	0.198622	0.802	0.726	0.00016917	1	VPS28
8.37872e-09	0.256542	0.565	0.469	0.000178659	1	MPG
8.65921e-09	0.227596	0.523	0.421	0.00018464	1	MPLKIP
8.88189e-09	0.192457	0.642	0.538	0.000189389	1	BCKDHB
9.15085e-09	0.335324	0.356	0.276	0.000195124	1	SCCPDH
9.21737e-09	0.252684	0.423	0.327	0.000196542	1	SLC8B1
9.49914e-09	0.25521	0.512	0.415	0.00020255	1	SKIC8
1.028e-08	0.282041	0.431	0.342	0.000219201	1	RBL1
1.05323e-08	0.183532	0.659	0.551	0.000224581	1	SNAP23
1.05644e-08	0.187422	0.301	0.217	0.000225264	1	TNFAIP3
1.10636e-08	0.147396	0.606	0.488	0.00023591	1	TLR10
1.15212e-08	0.310996	0.487	0.402	0.000245666	1	CLNS1A
1.20293e-08	0.24429	0.521	0.427	0.0002565	1	CNOT6
1.33745e-08	0.263864	0.588	0.509	0.000285185	1	TAF15
1.35249e-08	0.47642	0.225	0.161	0.000288392	1	ENSECAG00000046521
1.48925e-08	0.275532	0.351	0.268	0.000317553	1	ZC3H6
1.51581e-08	0.318343	0.489	0.406	0.000323216	1	ZKSCAN1
1.52711e-08	0.294166	0.337	0.257	0.000325626	1	C2H8orf58
1.53867e-08	0.193258	0.753	0.667	0.00032809	1	LSM4
1.61152e-08	0.162104	0.88	0.813	0.000343625	1	ENSECAG00000046956
1.6773e-08	0.294859	0.448	0.365	0.000357651	1	ENSECAG00000048631
1.69662e-08	0.299002	0.447	0.354	0.000361771	1	RSL24D1
1.70136e-08	0.311022	0.375	0.296	0.000362782	1	ABL1
1.76521e-08	0.35293	0.327	0.248	0.000376397	1	PGRMC2
1.8505e-08	0.144255	0.869	0.786	0.000394581	1	GYG1
2.00327e-08	0.159278	0.42	0.33	0.000427157	1	GBGT1
2.03583e-08	0.308652	0.226	0.157	0.000434099	1	CCDC62
2.10928e-08	0.19046	0.758	0.674	0.000449761	1	NAA16
2.11845e-08	0.118145	0.955	0.904	0.000451716	1	SPECC1
2.22001e-08	0.228047	0.729	0.657	0.000473372	1	MALSU1
2.43826e-08	0.270872	0.228	0.159	0.00051991	1	ALKBH8
2.46564e-08	0.219607	0.674	0.585	0.000525748	1	THOC7
2.61893e-08	0.208047	0.699	0.624	0.000558436	1	FAM91A1
2.77364e-08	0.188428	0.773	0.681	0.000591424	1	ARRB1
2.81959e-08	0.181041	0.698	0.605	0.00060122	1	RC3H2
2.89488e-08	0.150681	0.82	0.738	0.000617274	1	R3HDM1
2.9352e-08	0.134871	0.488	0.391	0.000625873	1	GSTCD
3.06527e-08	0.412234	0.247	0.179	0.000653608	1	PPP1R37
3.14178e-08	0.35842	0.311	0.235	0.000669922	1	TCP11L2
3.26095e-08	0.306554	0.359	0.274	0.000695333	1	CIAO1
3.30642e-08	0.140541	1	0.92	0.000705029	1	LDHB
3.34854e-08	0.45587	0.206	0.147	0.000714009	1	BLTP3A
3.35339e-08	0.398735	0.231	0.165	0.000715044	1	ABHD10
3.36086e-08	0.187138	0.795	0.739	0.000716636	1	COPS7A
3.37588e-08	0.247621	0.504	0.412	0.00071984	1	SLC26A6
3.48884e-08	0.120172	0.662	0.552	0.000743925	1	EIF2AK4
3.67853e-08	0.16825	0.646	0.544	0.000784373	1	MAP3K14
3.71655e-08	0.272361	0.384	0.303	0.00079248	1	INTS9
3.73412e-08	0.214878	0.649	0.563	0.000796226	1	ATG10
3.95081e-08	0.230823	0.736	0.659	0.000842431	1	SLX9
4.04471e-08	0.325949	0.274	0.203	0.000862453	1	NSUN6
4.09598e-08	0.184591	0.822	0.743	0.000873385	1	TCERG1
4.43112e-08	0.362472	0.211	0.148	0.000944848	1	GEMIN5
4.45934e-08	0.380591	0.247	0.179	0.000950865	1	OGFOD1
4.60117e-08	0.288833	0.371	0.289	0.000981107	1	BMS1
4.90981e-08	0.214993	0.644	0.561	0.00104692	1	METTL16
4.96664e-08	0.452281	0.261	0.193	0.00105904	1	NME6
5.03717e-08	0.127401	0.958	0.924	0.00107408	1	TAF10
5.10671e-08	0.325646	0.297	0.221	0.0010889	1	NIPAL3
5.17443e-08	0.162345	0.832	0.761	0.00110334	1	MAF1
5.42858e-08	0.101063	0.668	0.563	0.00115754	1	CAMK2D
5.56941e-08	0.306383	0.336	0.258	0.00118756	1	INO80C
5.59672e-08	0.191473	0.602	0.52	0.00119339	1	N4BP2
5.93946e-08	0.374659	0.236	0.171	0.00126647	1	SEC22A
5.94699e-08	0.232679	0.664	0.57	0.00126808	1	POLR2G
6.3534e-08	0.317418	0.242	0.176	0.00135474	1	CLN6
6.99231e-08	0.332465	0.405	0.326	0.00149097	1	BSCL2
7.03006e-08	0.418329	0.263	0.197	0.00149902	1	ODF2
7.10381e-08	0.403923	0.264	0.198	0.00151475	1	SLC9A1
7.29815e-08	0.267786	0.582	0.505	0.00155618	1	RAD51B
7.56369e-08	0.259012	0.435	0.356	0.00161281	1	RARS2
8.05223e-08	0.201934	0.702	0.624	0.00171698	1	ENSECAG00000043866
8.24119e-08	0.128383	0.889	0.83	0.00175727	1	TAX1BP1
8.78776e-08	0.262249	0.477	0.392	0.00187381	1	HTATSF1
9.18053e-08	0.335565	0.318	0.243	0.00195756	1	PSMD5
9.18949e-08	0.133163	0.949	0.909	0.00195948	1	HERC4
9.78216e-08	0.32738	0.267	0.197	0.00208585	1	IDNK
1.0233e-07	0.277235	0.368	0.289	0.00218199	1	ORC5
1.02676e-07	0.297381	0.442	0.364	0.00218935	1	AASDHPPT
1.07695e-07	0.23471	0.579	0.483	0.00229638	1	LSM8
1.10966e-07	0.371983	0.29	0.22	0.00236612	1	SMPD5
1.1263e-07	0.231228	0.45	0.358	0.0024016	1	AGPAT1
1.14677e-07	0.34919	0.4	0.323	0.00244527	1	HSD17B8
1.15468e-07	0.101239	0.986	0.891	0.00246212	1	NAGK
1.24056e-07	0.323953	0.327	0.25	0.00264525	1	TRMT6
1.34511e-07	0.251134	0.51	0.425	0.00286819	1	PAIP2
1.36566e-07	0.180349	0.639	0.539	0.00291199	1	TOMM7
1.49805e-07	0.320938	0.287	0.217	0.00319429	1	OTUD6B
1.51443e-07	0.183267	1	0.896	0.00322922	1	S100A10
1.55706e-07	0.163675	0.798	0.739	0.00332012	1	SMCHD1
1.80874e-07	0.345934	0.324	0.254	0.00385678	1	ENSECAG00000043011
1.8571e-07	0.287817	0.457	0.377	0.00395989	1	ERAP2
1.87416e-07	0.268252	0.474	0.393	0.00399627	1	PBX2
1.92073e-07	0.354779	0.232	0.168	0.00409558	1	ENSECAG00000046275
1.94984e-07	0.226939	0.415	0.328	0.00415765	1	SOGA1
2.01717e-07	0.245454	0.469	0.384	0.00430122	1	DCTD
2.05513e-07	0.165312	0.683	0.608	0.00438216	1	CWC27
2.07096e-07	0.353468	0.224	0.161	0.0044159	1	ENSECAG00000049522
2.11761e-07	0.149612	0.734	0.654	0.00451537	1	RUFY3
2.22659e-07	0.18518	0.594	0.504	0.00474775	1	ZBTB38
2.35151e-07	0.201344	0.581	0.499	0.00501413	1	ATR
2.35937e-07	0.241082	0.21	0.15	0.00503087	1	CRPPA
2.3859e-07	0.196262	0.487	0.393	0.00508745	1	ENSECAG00000016813
2.51382e-07	0.176407	0.563	0.471	0.00536022	1	ENTPD1
2.54737e-07	0.294643	0.231	0.168	0.00543176	1	CEP290
2.55654e-07	0.202339	0.724	0.643	0.0054513	1	TXNDC17
2.79308e-07	0.349024	0.217	0.156	0.00595569	1	ICE2
2.79945e-07	0.358798	0.252	0.189	0.00596926	1	PCED1A
3.06717e-07	0.193137	0.566	0.484	0.00654013	1	POU2F1
3.09856e-07	0.341214	0.303	0.233	0.00660706	1	DNAJA4
3.46051e-07	0.194754	0.53	0.447	0.00737884	1	KRIT1
3.60424e-07	0.247649	0.43	0.355	0.00768532	1	HDAC4
3.65244e-07	0.17264	0.754	0.673	0.0077881	1	ZDHHC17
3.68151e-07	0.261812	0.37	0.295	0.00785008	1	FOCAD
3.80977e-07	0.224307	0.524	0.44	0.00812356	1	ZNF516
3.82378e-07	0.371607	0.214	0.156	0.00815344	1	RPP40
3.88595e-07	0.194711	0.398	0.315	0.00828602	1	ELL
3.9318e-07	0.322944	0.271	0.205	0.00838378	1	TBC1D31
3.95866e-07	0.308913	0.358	0.286	0.00844104	1	ABHD14B
4.08464e-07	0.368003	0.26	0.197	0.00870967	1	SLC12A7
4.26647e-07	0.1863	0.525	0.441	0.0090974	1	WDR76
4.354e-07	0.354501	0.242	0.183	0.00928404	1	ENSECAG00000010596
4.39782e-07	0.255007	0.581	0.507	0.00937746	1	NUTF2
4.46936e-07	0.194009	0.575	0.487	0.00953002	1	THEM4
4.53816e-07	0.126056	0.934	0.894	0.00967673	1	PDS5A
4.63192e-07	0.159157	0.705	0.622	0.00987665	1	ARHGAP31
4.73111e-07	0.161267	0.783	0.702	0.0100882	1	ZNF326
4.97761e-07	0.141023	0.88	0.813	0.0106138	1	TAX1BP3
5.12379e-07	0.320622	0.297	0.228	0.0109255	1	GAS8
5.33982e-07	0.378428	0.274	0.211	0.0113861	1	CEP57L1
5.34851e-07	0.260161	0.383	0.309	0.0114046	1	CDYL2
5.60701e-07	0.190091	0.64	0.551	0.0119558	1	CENPX
6.0273e-07	0.232381	0.404	0.327	0.012852	1	USP40
6.10189e-07	0.220299	0.465	0.388	0.0130111	1	POLR1F
6.32223e-07	0.313721	0.263	0.197	0.0134809	1	OAZ2
6.49979e-07	0.294153	0.29	0.223	0.0138595	1	NOB1
6.63993e-07	0.271438	0.251	0.185	0.0141583	1	CTPS2
6.66815e-07	0.332295	0.259	0.197	0.0142185	1	ENSECAG00000049717
6.82267e-07	0.323045	0.261	0.198	0.014548	1	LTV1
6.87601e-07	0.307298	0.391	0.32	0.0146617	1	NUP54
6.90257e-07	0.421627	0.2	0.146	0.0147184	1	CAPRIN2
6.97644e-07	0.198429	0.757	0.683	0.0148759	1	GARS1
7.52331e-07	0.133564	0.869	0.818	0.0160419	1	PRR14L
7.60904e-07	0.352098	0.258	0.197	0.0162248	1	WRNIP1
7.62458e-07	0.292739	0.453	0.378	0.0162579	1	BTBD10
7.79247e-07	0.156827	0.718	0.637	0.0166159	1	WDR70
7.88643e-07	0.143992	0.708	0.627	0.0168162	1	UBE2V2
7.91137e-07	0.195546	0.461	0.383	0.0168694	1	HSDL2
7.96416e-07	0.13785	0.699	0.614	0.016982	1	EIF4E3
8.39768e-07	0.108376	0.925	0.873	0.0179064	1	CMTM6
8.40202e-07	0.187614	0.646	0.563	0.0179156	1	MPHOSPH10
8.4095e-07	0.352126	0.246	0.184	0.0179316	1	ENSECAG00000030928
8.59988e-07	0.32627	0.259	0.195	0.0183375	1	PDE4DIP
8.66134e-07	0.291689	0.418	0.339	0.0184686	1	MED7
8.73861e-07	0.242633	0.426	0.35	0.0186333	1	ETFA
8.79559e-07	0.14715	0.76	0.684	0.0187548	1	SETD5
8.85909e-07	0.18596	0.631	0.558	0.0188902	1	PCM1
8.99737e-07	0.102082	0.971	0.938	0.0191851	1	HSPA8
9.47232e-07	0.153211	0.734	0.665	0.0201978	1	TSG101
9.99511e-07	0.289675	0.397	0.328	0.0213126	1	EEF1E1
1.01429e-06	0.251109	0.469	0.392	0.0216278	1	METRN
1.01759e-06	0.372755	0.267	0.208	0.0216982	1	WDR46
1.02573e-06	0.258117	0.438	0.359	0.0218717	1	ILVBL
1.0324e-06	0.164725	0.67	0.596	0.0220139	1	NUP88
1.06249e-06	0.375839	0.214	0.158	0.0226555	1	NDUFAF5
1.06413e-06	0.199621	0.669	0.599	0.0226903	1	RBCK1
1.14789e-06	0.241028	0.44	0.365	0.0244764	1	TSR1
1.1484e-06	0.197995	0.55	0.468	0.0244873	1	ATF6B
1.16762e-06	0.105132	0.641	0.556	0.0248971	1	HDAC8
1.19958e-06	0.228124	0.455	0.385	0.0255786	1	SENP1
1.20552e-06	0.275002	0.477	0.407	0.0257052	1	TENT5A
1.28026e-06	0.167684	0.439	0.357	0.027299	1	MBTPS2
1.28593e-06	0.288024	0.372	0.298	0.0274199	1	ACBD5
1.30238e-06	0.238902	0.465	0.384	0.0277707	1	MT-ATP8
1.31918e-06	0.157584	0.765	0.692	0.0281289	1	ABCB7
1.35581e-06	0.191814	0.628	0.544	0.02891	1	BIRC3
1.41603e-06	0.118444	0.817	0.759	0.030194	1	DCTN4
1.54091e-06	0.258526	0.442	0.363	0.0328568	1	MIX23
1.56244e-06	0.141129	0.843	0.783	0.033316	1	UBE2V1
1.57644e-06	0.192916	0.628	0.546	0.0336144	1	PSD4
1.59476e-06	0.284404	0.211	0.156	0.0340051	1	NAF1
1.63532e-06	0.150808	0.701	0.598	0.0348699	1	P4HA1
1.64201e-06	0.282032	0.379	0.313	0.0350126	1	POLR3GL
1.68278e-06	0.136826	0.894	0.844	0.035882	1	TRAPPC5
1.74771e-06	0.16895	0.766	0.69	0.0372664	1	NARF
1.77236e-06	0.211719	0.505	0.421	0.0377921	1	SNX27
1.7905e-06	0.201788	0.635	0.562	0.0381789	1	UBAP2
1.79297e-06	0.346227	0.243	0.183	0.0382316	1	NT5C3B
1.82641e-06	0.308333	0.292	0.23	0.0389446	1	IL20RB-1
1.84833e-06	0.297079	0.292	0.226	0.0394119	1	TRIM14
1.88205e-06	0.10084	0.762	0.688	0.0401309	1	ZCCHC17
1.90489e-06	0.3713	0.284	0.228	0.040618	1	SLC16A14
1.95177e-06	0.370869	0.236	0.178	0.0416176	1	CCNQ
2.00123e-06	0.374141	0.291	0.231	0.0426723	1	NF2
2.05001e-06	0.287201	0.336	0.269	0.0437125	1	EXOG
2.06802e-06	0.329693	0.273	0.211	0.0440965	1	NQO1
2.09142e-06	0.176098	0.468	0.393	0.0445954	1	ANAPC10
2.21258e-06	0.242777	0.243	0.183	0.0471788	1	RRAGB
0	3.10932	0.97	0.205	0	0	FCER1A
0	2.81491	0.903	0.158	0	0	ENSECAG00000033857
0	2.72843	0.906	0.177	0	0	ABCA6
0	2.76611	0.923	0.2	0	0	ENSECAG00000024181
0	2.75948	0.888	0.173	0	0	DOCK1
0	3.13655	0.982	0.268	0	0	ENSECAG00000022510
0	2.37883	0.923	0.211	0	0	CSF1R
0	2.61301	0.884	0.194	0	0	HACD4
0	2.18246	0.995	0.309	0	0	MNDA
0	2.23187	0.969	0.292	0	0	ENSECAG00000035431
0	2.06608	0.979	0.305	0	0	ENSECAG00000020728
0	2.3685	0.882	0.225	0	0	HK3
0	2.80211	0.805	0.148	0	0	ASGR2
0	2.08498	0.88	0.24	0	0	MS4A7
0	2.46853	0.921	0.289	0	0	CD14-1
0	1.84236	0.969	0.369	0	0	ENSECAG00000046289
0	2.46862	0.791	0.194	0	0	ENSECAG00000010990
0	2.1593	0.948	0.355	0	0	CD1A2
0	2.47905	0.753	0.169	0	0	ACSS3
0	1.5313	0.865	0.282	0	0	TIMP1
0	2.76212	0.679	0.115	0	0	DOK2
0	1.58495	0.817	0.268	0	0	ENSECAG00000055535
0	1.69618	0.905	0.365	0	0	PIK3C2A
0	1.84172	0.985	0.447	0	0	ATP8B4
0	2.30982	0.714	0.177	0	0	FRMD4B
0	4.53344	0.586	0.062	0	0	ENSECAG00000035085
0	3.91986	0.562	0.039	0	0	CLEC5A
0	1.85253	0.862	0.344	0	0	CYP2C111
0	1.7612	0.797	0.284	0	0	LPCAT2
0	2.52668	0.614	0.104	0	0	S100P
0	2.86895	0.589	0.08	0	0	LRP1
0	1.70725	0.915	0.409	0	0	MCTP1
0	2.36749	0.632	0.145	0	0	CD14
0	2.14269	0.988	0.506	0	0	CD1C
0	2.64528	0.576	0.097	0	0	CYP4F124
0	1.8715	0.91	0.433	0	0	FLNA
0	1.48648	0.923	0.455	0	0	ENSECAG00000007663
0	1.55378	0.946	0.51	0	0	ZDHHC20
0	1.41394	0.896	0.466	0	0	ALDH2
0	1.77393	0.999	0.58	0	0	ENSECAG00000051569
0	1.52426	0.895	0.48	0	0	GLIPR2
0	1.70867	0.983	0.569	0	0	ARHGAP26
0	1.55642	0.921	0.51	0	0	CD52
0	1.26772	0.96	0.557	0	0	LMO2
0	1.50645	0.933	0.541	0	0	CEBPD
0	1.67874	0.977	0.589	0	0	TSPO
0	1.47249	0.943	0.561	0	0	BLVRB
0	1.52627	0.958	0.618	0	0	REXO2
0	1.43335	0.995	0.671	0	0	LY86
0	1.92215	0.999	0.686	0	0	S100A6
0	2.8526	1	0.693	0	0	S100A4
0	1.88338	0.969	0.684	0	0	YEATS4
0	1.35642	0.989	0.705	0	0	IL13RA1
0	1.40096	0.996	0.769	0	0	SERPINB1
0	1.7105	0.987	0.769	0	0	SMS
0	1.08991	0.993	0.777	0	0	ENSECAG00000033926
0	1.08334	0.996	0.81	0	0	MSN
0	1.23904	0.994	0.823	0	0	CTSZ
0	1.31286	1	0.831	0	0	ENSECAG00000029716
0	1.46036	0.975	0.818	0	0	DPYD
0	1.26328	0.993	0.837	0	0	MAGIX
0	1.22237	1	0.844	0	0	FCER1G
0	1.2422	0.996	0.877	0	0	RBPJ
0	1.24845	1	0.882	0	0	HSPB1
0	0.987469	0.995	0.886	0	0	ENSECAG00000029003
0	1.46965	0.996	0.895	0	0	PKM
0	1.26704	1	0.905	0	0	ANXA2
0	1.63004	0.997	0.906	0	0	PLBD1
0	1.00293	0.999	0.93	0	0	LDHA
0	0.900313	1	0.964	0	0	ANXA1
0	0.854139	1	0.97	0	0	ATP5MC3
0	1.26535	1	0.977	0	0	MYCBP2
0	0.689943	1	0.985	0	0	ATP5PO
0	0.625889	1	0.992	0	0	CYBA
0	0.703022	1	0.999	0	0	COX4I1
0	1.06063	1	0.999	0	0	GAPDH
0	0.636446	1	0.999	0	0	ENSECAG00000041123
0	0.627319	1	1	0	0	ENSECAG00000013635
0	0.910642	1	1	0	0	TYROBP
0	0.788274	1	1	0	0	BAX
5.96634e-308	1.61555	0.8	0.266	1.2722e-303	0	PHACTR2
7.36764e-307	0.734061	1	1	1.571e-302	0	VIM
5.16286e-304	1.39757	0.912	0.521	1.10088e-299	0	GBP6
2.1761e-303	1.08793	0.996	0.663	4.6401e-299	0	CLEC12A
2.22878e-300	0.937707	0.996	0.901	4.75244e-296	0	SAT1
9.43369e-298	0.586767	1	0.997	2.01155e-293	0	RAC1
7.17263e-294	1.33177	0.929	0.584	1.52942e-289	0	UBE2E3
1.29974e-292	1.80879	0.76	0.27	2.77143e-288	0	ENSECAG00000039848
9.24284e-290	0.964033	0.985	0.866	1.97085e-285	0	ANXA5
1.53816e-289	0.731045	1	0.977	3.27981e-285	0	ACTG1
9.90243e-286	1.24575	0.959	0.633	2.11149e-281	0	PLXNC1
1.08516e-285	1.46139	0.874	0.45	2.31388e-281	0	PLEC
1.65892e-283	0.889747	0.99	0.895	3.53731e-279	0	ANXA7
2.26949e-283	1.14521	1	0.64	4.83922e-279	0	ZEB2
6.49539e-283	2.23089	0.59	0.12	1.38501e-278	0	ENSECAG00000039479
7.77816e-282	0.946993	0.99	0.908	1.65854e-277	0	AMDHD2
1.13091e-281	1.41131	0.886	0.503	2.41144e-277	0	NRN1
1.15222e-281	1.39539	0.903	0.559	2.45688e-277	0	SLC44A1
1.34331e-281	0.930036	0.996	0.911	2.86434e-277	0	HIF1A
4.68302e-281	1.43321	0.891	0.47	9.98561e-277	0	ENSECAG00000024719
1.10695e-279	0.525076	1	0.999	2.36034e-275	0	PHF23
1.30317e-276	0.640171	1	0.988	2.77874e-272	0	ENSECAG00000055480
1.35305e-276	1.15966	0.83	0.284	2.8851e-272	0	PRNP
1.15237e-274	0.791415	1	0.969	2.4572e-270	0	MEF2C
1.44566e-273	1.62911	0.814	0.376	3.08259e-269	0	ERICH4
2.36978e-273	2.51149	0.498	0.073	5.05307e-269	0	SLFN5
1.33341e-270	0.347261	1	1	2.84322e-266	0	ENSECAG00000016730
1.27983e-269	1.04518	0.996	0.905	2.72898e-265	0	USP3
6.95812e-269	1.17875	0.936	0.595	1.48368e-264	0	TIMP2
9.639e-269	0.818404	0.996	0.899	2.05532e-264	0	FGR
2.46674e-267	1.31312	0.911	0.576	5.25982e-263	0	TNS3
2.85386e-267	2.0072	0.663	0.208	6.08528e-263	0	PTAFR
7.32037e-267	1.75619	0.677	0.189	1.56092e-262	0	PSTPIP2
4.64342e-266	2.76188	0.478	0.07	9.90117e-262	0	CLEC1A
7.72997e-266	0.433004	1	1	1.64826e-261	0	MT-CYB
6.4836e-265	1.2815	0.932	0.671	1.3825e-260	0	PGAM1
4.5233e-262	0.846178	1	0.99	9.64503e-258	0	CRIP1
1.21589e-261	3.032	0.445	0.055	2.59264e-257	0	SERPINB8
1.96931e-261	1.09536	0.952	0.65	4.19916e-257	0	JUNB
3.37659e-260	1.36811	0.852	0.376	7.1999e-256	0	EPSTI1
1.07465e-258	2.13314	0.593	0.149	2.29148e-254	0	RELL1
1.09508e-254	0.59105	0.999	0.977	2.33505e-250	0	IFI30
2.73942e-254	2.65828	0.484	0.08	5.84126e-250	0	IL1B
2.27711e-253	1.84255	0.682	0.231	4.85549e-249	0	ENSECAG00000028530
1.00069e-252	1.41231	0.845	0.411	2.13377e-248	0	ENSECAG00000039673
5.20543e-252	0.638598	0.999	0.982	1.10995e-247	0	ENSECAG00000019073
1.70185e-250	1.16377	0.959	0.664	3.62885e-246	0	IPCEF1
1.06393e-248	1.20528	0.941	0.683	2.26861e-244	0	TRPS1
1.17448e-245	1.26031	0.858	0.403	2.50435e-241	0	PLXDC2
2.76733e-244	1.20636	0.913	0.589	5.90078e-240	0	CAPN2
3.18591e-244	1.53335	0.8	0.395	6.79332e-240	0	HMOX1
4.43274e-244	2.03783	0.63	0.2	9.45193e-240	0	MECR
1.07597e-243	0.747289	0.996	0.918	2.29429e-239	0	TKT
6.01361e-241	1.98156	0.583	0.149	1.28228e-236	0	ENSECAG00000012876
7.03218e-240	0.513278	1	0.998	1.49947e-235	0	ENSECAG00000023715
1.13025e-238	1.85695	0.57	0.139	2.41003e-234	0	ENSECAG00000017092
1.32312e-237	0.582572	1	0.995	2.8213e-233	0	CALM1
1.5212e-237	2.34958	0.494	0.095	3.24365e-233	0	SPTLC3
2.69551e-237	1.82108	0.711	0.299	5.74763e-233	0	C1H15orf48
3.46434e-237	0.886088	0.991	0.805	7.38701e-233	0	EMP3
2.69565e-236	0.595841	1	0.985	5.74793e-232	0	ATP5MC2
3.74939e-236	1.32243	0.855	0.439	7.99482e-232	0	ROR2
8.33426e-236	0.452849	1	1	1.77711e-231	0	ENSECAG00000015242
1.52621e-235	1.21696	0.86	0.445	3.25435e-231	0	ITGAX
3.61971e-235	1.56552	0.74	0.305	7.7183e-231	0	APLP2
4.43106e-234	0.876872	0.976	0.836	9.44835e-230	0	PGK1
9.75771e-234	0.630108	1	0.963	2.08064e-229	0	WDR1
8.72922e-232	0.995616	0.989	0.773	1.86133e-227	0	AHNAK
1.11563e-231	2.31725	0.461	0.077	2.37886e-227	0	HNMT
1.36783e-230	1.33823	0.776	0.315	2.91663e-226	0	SAMSN1
3.98294e-230	1.05616	0.962	0.701	8.49282e-226	0	NUMB
6.75587e-230	1.02473	0.955	0.73	1.44056e-225	0	MAP3K1
9.18837e-229	0.593906	1	0.99	1.95924e-224	0	ALDOA
1.83505e-226	0.832868	0.993	0.846	3.91288e-222	0	SMAP2
2.78194e-225	1.23489	0.862	0.498	5.93193e-221	0	NCF2
1.19486e-224	2.49723	0.463	0.087	2.54779e-220	0	PRAM1
3.27106e-224	1.63228	0.676	0.247	6.97488e-220	0	KCNE3
4.97211e-224	1.76982	0.603	0.178	1.0602e-219	0	GLUL
1.62033e-223	0.726305	0.996	0.914	3.45503e-219	0	ENSECAG00000016578
1.41949e-222	2.10558	0.527	0.122	3.02678e-218	0	ARID5A
1.86276e-222	1.69438	0.677	0.264	3.97196e-218	0	IER5L
5.58615e-222	0.62348	1	0.99	1.19113e-217	0	CORO1A
6.8009e-218	1.28558	0.728	0.275	1.45016e-213	0	DOCK4
2.20649e-214	1.08902	0.918	0.638	4.70489e-210	0	PYCARD
5.35115e-214	0.664646	0.996	0.968	1.14103e-209	0	EIF4A1
6.17461e-213	1.45582	0.581	0.161	1.31661e-208	0	PLA2G4A
4.53516e-212	1.30822	0.777	0.348	9.67032e-208	0	BMPR2
8.45972e-212	0.875502	0.966	0.759	1.80387e-207	0	PTPN6
1.96621e-211	0.877379	0.982	0.77	4.19256e-207	0	ANXA3
2.49783e-211	0.960783	0.879	0.385	5.32612e-207	0	CYBB
6.9167e-211	1.73941	0.54	0.135	1.47485e-206	0	SAMD9L
8.51979e-211	1.30122	0.791	0.371	1.81667e-206	0	CEBPA
3.63589e-210	0.626758	0.999	0.969	7.75281e-206	0	GRB2
1.7322e-209	0.692928	0.999	0.963	3.69357e-205	0	ELMO1
5.24631e-209	1.72034	0.625	0.221	1.11867e-204	0	RFX2
5.90404e-208	1.56322	0.694	0.283	1.25892e-203	0	SQOR
1.34324e-206	1.21774	0.673	0.255	2.86419e-202	0	HIVEP3
1.41731e-206	0.899674	0.918	0.524	3.02214e-202	0	ENSECAG00000044851
2.62812e-204	0.9753	0.948	0.684	5.60394e-200	0	CAPG
2.11539e-202	0.939975	0.972	0.83	4.51065e-198	0	PIK3R1
1.00526e-199	0.854821	0.961	0.766	2.14352e-195	0	RTN4
1.39072e-198	0.7936	0.972	0.827	2.96543e-194	0	STK10
1.54911e-198	1.58536	0.638	0.239	3.30317e-194	0	TAGAP
1.28644e-197	1.84986	0.574	0.183	2.74308e-193	0	ASCL4
2.5753e-197	0.369366	1	1	5.49132e-193	0	CFL1
2.15797e-196	1.00088	0.907	0.581	4.60145e-192	0	ATP2B4
[truncated: 9,061 more rows]
